# Supplementary material for: The Comparative Survey of Coordinated Regulation of Steroidogenic Pathway in Japanese Flounder (Paralichthys olivaceus) and Chinese Tongue Sole (Cynoglossus semilaevis)
Source: Int J Mol Sci. 2022 May 15;23(10):5520. doi: 10.3390/ijms23105520 (PMC9141715; doi:10.3390/ijms23105520)
Supplement: Supplementary file 1 [file ijms-23-05520-s001.zip]

Archive with 10 entries (10 files):
- Fig.S1.Synteny.tiff
- Fig.S2.PAML.tiff
- Fig.S3.HeatMap-FPKM.tiff
- Fig.S4.GO-KEGG2.tif
- Fig.S5.PPI-Hsa&Dre2.tif
- Table S1.Copy numbers.pdf
- Table S2.GenBank accession number.xlsx
- Table S3.PAML.xlsx
- Table S4.FPKM-log2FC-3.xlsx
- Table S5.PCC&PPI-0.8.xlsx
