# Supplementary material for: The Comparative Survey of Coordinated Regulation of Steroidogenic Pathway in Japanese Flounder (Paralichthys olivaceus) and Chinese Tongue Sole (Cynoglossus semilaevis)
Source: Int J Mol Sci. 2022 May 15;23(10):5520. doi: 10.3390/ijms23105520 (PMC9141715; doi:10.3390/ijms23105520)
Supplement: Supplementary file 1 [file ijms-23-05520-s001.zip › Table S2.GenBank accession number.xlsx]

## Sheet: GenBank accession number
Gene name	Species	GenBank accession number
star	Homo apiens	NM_000349.3
star	Mus musculus	NM_011485.5
star	Gallus gallus	NM_204686.2
star	Xenopus tropicalis	XM_002932724.5
star	Lepisosteus oculatus	XM_006625323.2
star	Danio rerio	NM_131663.1
star	Gasterosteus aculeatus	XM_040194895.1
star	Oryzias latipes	NM_001104910.1
star	Takifugu rubripes	XM_003976066.3
star-1	Cynoglossus semilaevis	XM_008338386.1
star-2	Cynoglossus semilaevis	NM_001294220.1
star-3	Cynoglossus semilaevis	XM_008335151.3
star	Paralichthys olivaceus	XM_020105418.1
star2	Lepisosteus oculatus	XM_015346266.1
star2	Danio rerio	XM_021480193.1
star2	Gasterosteus aculeatus	XM_040175725.1
star2	Oryzias latipes	XM_023949563.1
star2	Takifugu rubripes	XM_029847607.1
star2	Cynoglossus semilaevis	XM_025057884.1
star2	Paralichthys olivaceus	XM_020082971.1
cyp1a1	Homo apiens	NM_000499.5
cyp1a2	Homo apiens	NM_000761.5
cyp1b1	Homo apiens	NM_000104.4
cyp1a1	Mus musculus	NM_001136059.2
cyp1a2	Mus musculus	NM_009993.3
cyp1b1	Mus musculus	NM_001364889.1
cyp1a1	Gallus gallus	NM_205147.1
cyp1a2	Gallus gallus	NM_205146.2
cyp1b1	Gallus gallus	XM_015283751.3
cyp1c1	Gallus gallus	NM_001309454.1
cyp1a1	Xenopus tropicalis	NM_001097344.1
cyp1b1	Xenopus tropicalis	XM_002933878.5
cyp1c1	Xenopus tropicalis	NM_001204247.1
cyp1d1	Xenopus tropicalis	XM_012955974.3
cyp1a	Lepisosteus oculatus	XM_006628888.2
cyp1b1	Lepisosteus oculatus	XM_015363312.1
cyp1c2	Lepisosteus oculatus	ENSLOCG00000017710
cyp1d1	Lepisosteus oculatus	XM_015336575.1
cyp1a	Danio rerio	NM_131879.2
cyp1b1	Danio rerio	NM_001045256.1
cyp1c1	Danio rerio	NM_001020610.2
cyp1c2	Danio rerio	NM_001114849.1
cyp1d1	Danio rerio	NM_001007310.1
cyp1a	Gasterosteus aculeatus	XM_040166804.1
cyp1b1	Gasterosteus aculeatus	XM_040178077.1
cyp1c1	Gasterosteus aculeatus	NM_001267692.1
cyp1c2	Gasterosteus aculeatus	XM_040198918.1
cyp1d1	Gasterosteus aculeatus	XM_040194588.1
cyp1a	Oryzias latipes	NM_001105087.1
cyp1b1	Oryzias latipes	XM_020709261.2
cyp1c2	Oryzias latipes	ENSORLG00000016937
cyp1d1	Oryzias latipes	XM_011479377.3
cyp1a	Takifugu rubripes	NM_131879.2
cyp1a1l	Takifugu rubripes	XM_003978785.3
cyp1b1	Takifugu rubripes	XM_029835706.1
cyp1c1	Takifugu rubripes	ENSTRUG00000013917
cyp1c2	Takifugu rubripes	ENSTRUG00000030560
cyp1a	Cynoglossus semilaevis	XM_008310828.3
cyp1b1	Cynoglossus semilaevis	XM_008322165.3
cyp1c1	Cynoglossus semilaevis	XM_008322536.2
cyp1c2	Cynoglossus semilaevis	ENSCSEG00000000158
cyp1a	Paralichthys olivaceus	XM_020080232.1
cyp1b1	Paralichthys olivaceus	XM_020086813.1
cyp1d1	Paralichthys olivaceus	XM_020093662.1
cyp11a1	Homo apiens	NM_000781.3
cyp11b1	Homo apiens	NM_000497.4
cyp11b2	Homo apiens	NM_000498.3
cyp11a1	Mus musculus	NM_001346787.1
cyp11b1	Mus musculus	NM_001033229.3
cyp11b2	Mus musculus	NM_009991.4
cyp11a1	Gallus gallus	NM_001001756.1
cyp11a1	Xenopus tropicalis	XM_018092395.2
cyp11b	Xenopus tropicalis	XM_031904463.1
cyp11a2	Lepisosteus oculatus	XM_015343453.1
cyp11a1	Danio rerio	NM_152953.2
cyp11a2	Danio rerio	XM_686725.7
cyp11c(cyp11b)	Danio rerio	NM_001080204.1
cyp11a2	Gasterosteus aculeatus	XM_040162143.1
cyp11c(cyp11b)	Gasterosteus aculeatus	XM_040165642.1
cyp11a	Oryzias latipes	XM_023955785.1
cyp11c(cyp11b)	Oryzias latipes	NM_001105100.1
cyp11a2	Takifugu rubripes	XM_003967446.2
cyp11c(cyp11b)	Takifugu rubripes	XM_003977621.2
cyp11a	Cynoglossus semilaevis	XM_008312076.3
cyp11c(cyp11b)	Cynoglossus semilaevis	XM_025061509.1
cyp11a	Paralichthys olivaceus	XM_020078702.1
cyp11c(cyp11b)	Paralichthys olivaceus	XM_020092637.1
cyp17a1	Homo apiens	NM_000102.4
cyp17a1	Mus musculus	NM_007809.3
cyp17a1	Gallus gallus	NM_001001901.2
cyp17a1	Xenopus tropicalis	NM_001127045.1
cyp17a1	Lepisosteus oculatus	XM_005156809.4
cyp17a2	Lepisosteus oculatus	XM_006629184.2
cyp17a1	Danio rerio	NM_212806.3
cyp17a2	Danio rerio	NM_001105670.1
cyp17a1	Gasterosteus aculeatus	XM_040177672.1
cyp17a2	Gasterosteus aculeatus	NM_001267655.1
cyp17a1	Oryzias latipes	NM_001105094.1
cyp17a2	Oryzias latipes	NM_001278876.1
cyp17a1	Takifugu rubripes	XM_029834592.1
cyp17a2	Takifugu rubripes	NM_001105221.1
cyp17a1	Cynoglossus semilaevis	NM_001294208.1
cyp17a2	Cynoglossus semilaevis	NM_001297587.1
cyp17a1	Paralichthys olivaceus	XM_020103571.1
cyp17a2	Paralichthys olivaceus	XM_020095446.1
cyp19a1	Homo apiens	NM_000103.4
cyp19a1	Mus musculus	NM_001348171.1
cyp19a1	Gallus gallus	NM_001001761.3
cyp19a1	Xenopus tropicalis	NM_001097161.1
cyp19a1a	Lepisosteus oculatus	XM_015343029.1
cyp19a1a	Danio rerio	NM_131154.3
cyp19a1b	Danio rerio	NM_131642.2
cyp19a1a	Gasterosteus aculeatus	XM_040167072.1
cyp19a1b	Gasterosteus aculeatus	XM_040161771.1
cyp19a1a	Oryzias latipes	NM_001278879.1
cyp19a1b	Oryzias latipes	NM_001105093.2
cyp19a1a	Takifugu rubripes	NM_001280028.1
cyp19a1a	Cynoglossus semilaevis	XM_008310276.3
cyp19a1b	Cynoglossus semilaevis	NM_001294183.1
cyp19a1a	Paralichthys olivaceus	XM_020079905.1
cyp19a1b	Paralichthys olivaceus	XM_020078649.1
cyp21a2	Homo apiens	NM_000500.9
cyp21a1	Mus musculus	NM_009995.2
cyp21a1	Gallus gallus	NM_001099358.1
cyp21a2.1	Xenopus tropicalis	XM_002941268.5
cyp2a2	Danio rerio	XM_021466882.1
cyp21a2	Gasterosteus aculeatus	XM_040166092.1
cyp21a2	Oryzias latipes	XM_004078076.4
cyp21	Takifugu rubripes	XM_029838965.1
cyp21a2	Cynoglossus semilaevis	XM_008323483.3
cyp21a	Paralichthys olivaceus	XM_020092799.1
cyp26a1	Homo apiens	NM_000783.4
cyp26b1	Homo apiens	NM_001277742.2
cyp26c1	Homo apiens	NM_183374.3
cyp26a1	Mus musculus	XM_017318053.2
cyp26b1	Mus musculus	XM_036166047.1
cyp26c1	Mus musculus	NM_001105201.1
cyp26a1	Gallus gallus	NM_001001129.1
cyp26b1	Gallus gallus	XM_015286068.3
cyp26c1	Gallus gallus	XM_421678.7
cyp26a1	Xenopus tropicalis	NM_001016147.2
cyp26b1	Xenopus tropicalis	NM_001079187.2
cyp26c1	Xenopus tropicalis	XM_031905723.1
cyp26a1	Lepisosteus oculatus	XM_015346535.1
cyp26b1	Lepisosteus oculatus	XM_006629094.2
cyp26c1	Lepisosteus oculatus	XM_015346536.1
cyp26a1	Danio rerio	NM_131146.2
cyp26b1	Danio rerio	NM_212666.1
cyp26c1	Danio rerio	NM_001029951.2
cyp26a1	Gasterosteus aculeatus	XM_040177481.1
cyp26b1	Gasterosteus aculeatus	XM_040183188.1
cyp26c1	Gasterosteus aculeatus	XM_040179444.1
cyp26a1	Oryzias latipes	NM_001278843.1
cyp26b1	Oryzias latipes	NM_001278821.1
cyp26c1	Oryzias latipes	XM_004076978.4
cyp26a1	Takifugu rubripes	XM_003977972.3
cyp26b1	Takifugu rubripes	XM_003966872.3
cyp26c1	Takifugu rubripes	XM_029835675.1
cyp26a1	Cynoglossus semilaevis	XM_008314156.3
cyp26b1	Cynoglossus semilaevis	XM_008324250.3
cyp26c1	Cynoglossus semilaevis	XM_008321705.3
cyp26a1	Paralichthys olivaceus	XM_020082655.1
cyp26b1	Paralichthys olivaceus	XM_020095805.1
cyp26c1	Paralichthys olivaceus	XM_020110685.1
cyp27a1	Homo apiens	XM_017003488.2
cyp27b1	Homo apiens	NM_000785.4
cyp27c1	Homo apiens	NM_001001665.4
cyp27a1	Mus musculus	NM_024264.5
cyp27b1	Mus musculus	XM_006513187.5
cyp27a1	Gallus gallus	XM_422056.7
cyp27a1	Xenopus tropicalis	XM_002933955.5
cyp27b1	Xenopus tropicalis	NM_001006906.1
cyp27c1	Xenopus tropicalis	NM_001011341.1
cyp27a7	Lepisosteus oculatus	XM_006636685.2
cyp27b1	Lepisosteus oculatus	XM_006629305.2
CYP27A1	Danio rerio	NM_001045304.1
cyp27a1.2	Danio rerio	XM_001333968.7
cyp27a1.4	Danio rerio	NM_001328513.1
cyp27a7	Danio rerio	XM_002663399.5
cyp27b1	Danio rerio	NM_001311791.1
cyp27c1	Danio rerio	NM_001113337.3
cyp27a7	Gasterosteus aculeatus	XM_040201890.1
cyp27b1	Gasterosteus aculeatus	XM_040204167.1
cyp27c1	Gasterosteus aculeatus	XM_040202708.1
cyp27a7	Oryzias latipes	XM_004081817.4
cyp27b1	Oryzias latipes	XM_004069121.4
cyp27c1	Oryzias latipes	XM_004067082.4
cyp27a7	Takifugu rubripes	XM_003962128.3
cyp27b1	Takifugu rubripes	XM_003973097.3
cyp27c1	Takifugu rubripes	XM_011610083.2
cyp27a7	Cynoglossus semilaevis	XM_008312853.3
cyp27b1	Cynoglossus semilaevis	XM_008320128.3
cyp27c1	Cynoglossus semilaevis	XM_008337554.3
cyp27a1	Paralichthys olivaceus	XM_020099627.1
cyp27b1	Paralichthys olivaceus	XM_020086401.1
cyp27c1	Paralichthys olivaceus	XM_020079690.1
hsd3b1	Homo apiens	NM_000862.3
hsd3b2	Homo apiens	NM_000198.4
hsd3b7	Homo apiens	NM_001142777.2
hsd3b1	Mus musculus	NM_001304800.1
hsd3b2	Mus musculus	NM_001359741.1
hsd3b3	Mus musculus	NM_001012306.2
hsd3b4	Mus musculus	NM_001111336.1
hsd3b5	Mus musculus	NM_008295.2
hsd3b6	Mus musculus	NM_013821.3
hsd3b7	Mus musculus	NM_001040684.1
hsd3b1	Gallus gallus	NM_205118.1
hsd3b7	Gallus gallus	XM_040650350.1
hsd3b1	Xenopus tropicalis	XB-GENE-995100
hsd3b7	Xenopus tropicalis	XM_006639356.2
hsd3b1	Lepisosteus oculatus	XM_006639356.2
hsd3b7	Lepisosteus oculatus	XM_006630237.2
hsd3b1	Danio rerio	XM_689112.7
hsd3b2	Danio rerio	NM_212797.1
hsd3b7	Danio rerio	XM_009299518.3
hsd3b1	Gasterosteus aculeatus	XM_040201577.1
hsd3b7	Gasterosteus aculeatus	XM_040190526.1
hsd3b1	Oryzias latipes	NM_001137565.1
hsd3b7	Oryzias latipes	XM_023957370.1
hsd3b7l	Oryzias latipes	XM_023957365.1
hsd3b1	Takifugu rubripes	XM_029837616.1
hsd3b7	Takifugu rubripes	XM_003964952.3
hsd3b1	Cynoglossus semilaevis	XM_008328505.3
hsd3b7	Cynoglossus semilaevis	XM_008329343.3
hsd3b1	Paralichthys olivaceus	XM_020100624.1
hsd3b7	Paralichthys olivaceus	XM_020094808.1
hsd11b1	Homo apiens	NM_001206741.2
hsd11b1l	Homo apiens	NM_001267868.2
hsd11b2	Homo apiens	NM_000196.4
hsd11b1	Mus musculus	NM_001044751.1
hsd11b2	Mus musculus	NM_008289.2
hsd11b1a	Gallus gallus	XM_025143927.2
hsd11b1b	Gallus gallus	XM_417988.7
hsd11b1l	Gallus gallus	NM_001001201.2
hsd11b2	Gallus gallus	XM_003641890.5
hsd11b1	Xenopus tropicalis	XM_031896777.1
hsd11b1l	Xenopus tropicalis	NM_001097315.1
hsd11b1l.2	Xenopus tropicalis	XM_004910604.4
hsd11b2	Xenopus tropicalis	XM_004910604.4
hsd11b1l	Lepisosteus oculatus	XM_006640049.2
hsd11b2	Lepisosteus oculatus	XM_006641520.2
hsd11b1la	Danio rerio	NM_001105607.1
hsd11b1lb	Danio rerio	XM_009298924.3
hsd11b2	Danio rerio	NM_212720.2
hsd11b1la	Gasterosteus aculeatus	XM_040183444.1
hsd11b1lb	Gasterosteus aculeatus	NM_001267640.1
hsd11b2	Gasterosteus aculeatus	XM_040196825.1
hsd11b1la	Oryzias latipes	NM_001104791.1
hsd11b1lb	Oryzias latipes	NM_001104791.1
hsd11b2	Oryzias latipes	XM_004066807.4
hsd11b1la	Takifugu rubripes	XM_029828288.1
hsd11b2	Takifugu rubripes	XM_029846357.1
hsd11b1la	Cynoglossus semilaevis	XM_025065042.1
hsd11b1lb	Cynoglossus semilaevis	XM_025065037.1
hsd11b2	Cynoglossus semilaevis	XM_008310169.3
hsd11b1la	Paralichthys olivaceus	XM_020080802.1
hsd11b2	Paralichthys olivaceus	XM_020114049.1
hsd17b1	Homo apiens	NM_000413.4
hsd17b2	Homo apiens	NM_002153.3
hsd17b3	Homo apiens	NM_000197.2
hsd17b4	Homo apiens	NM_000414.4
hsd17b6	Homo apiens	NM_003725.4
hsd17b7	Homo apiens	NM_001304512.2
hsd17b8	Homo apiens	NM_014234.5
hsd17b9	Homo apiens	NM_001199771.3
hsd17b10	Homo apiens	NM_001037811.2
hsd17b11	Homo apiens	NM_016245.5
hsd17b12	Homo apiens	NM_016142.3
hsd17b13	Homo apiens	NM_001136230.3
hsd17b14	Homo apiens	NM_016246.3
hsd17b15	Homo apiens	NM_001252650.2
hsd17b1	Mus musculus	NM_010475.2
hsd17b2	Mus musculus	NM_008290.2
hsd17b3	Mus musculus	NM_008291.3
hsd17b4	Mus musculus	NM_008292.4
hsd17b5	Mus musculus	NM_030611.3
hsd17b6	Mus musculus	XM_011243465.3
hsd17b7	Mus musculus	XM_006496667.4
hsd17b8	Mus musculus	NM_014234.5
hsd17b9	Mus musculus	NM_001358527.1
hsd17b10	Mus musculus	NM_016763.2
hsd17b11	Mus musculus	NM_053262.3
hsd17b12	Mus musculus	NM_019657.4
hsd17b13	Mus musculus	NM_001163486.1
hsd17b14	Mus musculus	NM_025330.3
hsd17b15	Mus musculus	NM_001362269.1
hsd17b1	Gallus gallus	NM_204837.1
hsd17b2	Gallus gallus	XM_414168.7
hsd17b3	Gallus gallus	XM_425046.7
hsd17b4	Gallus gallus	NM_204943.1
hsd17b7	Gallus gallus	NM_001277506.1
hsd17b9	Gallus gallus	NM_204713.1
hsd17b10	Gallus gallus	XM_426310.7
hsd17b11	Gallus gallus	XM_426310.7
hsd17b12	Gallus gallus	XM_015287198.3
hsd17b13	Gallus gallus	XM_420547.6
hsd17b14	Gallus gallus	XM_015293238.3
hsd17b1	Xenopus tropicalis	XM_002935908.5
hsd17b2	Xenopus tropicalis	XM_002934950.4
hsd17b3	Xenopus tropicalis	XM_012971547.3
hsd17b4	Xenopus tropicalis	XM_012963829.3
hsd17b6	Xenopus tropicalis	NM_001011296.1
hsd17b7	Xenopus tropicalis	NM_001016209.1
hsd17b8	Xenopus tropicalis	NM_001016671.2
hsd17b10	Xenopus tropicalis	NM_001016511.1
hsd17b11	Xenopus tropicalis	NM_001011304.1
hsd17b12	Xenopus tropicalis	NM_001017234.2
hsd17b13	Xenopus tropicalis	NM_001011240.1
hsd17b14	Xenopus tropicalis	XM_002934997.5
hsd17b1	Lepisosteus oculatus	XM_015362086.1
hsd17b2	Lepisosteus oculatus	XM_015367941.1
hsd17b3	Lepisosteus oculatus	XM_015336400.1
hsd17b4	Lepisosteus oculatus	XM_015367376.1
hsd17b7	Lepisosteus oculatus	XM_015355437.1
hsd17b12	Lepisosteus oculatus	XM_006642442.2
hsd17b1	Danio rerio	NM_205584.2
hsd17b2	Danio rerio	NM_001040188.1
hsd17b3	Danio rerio	NM_200364.1
hsd17b4	Danio rerio	NM_200136.1
hsd17b7	Danio rerio	NM_001077328.1
hsd17b8	Danio rerio	NM_001005292.2
hsd17b9	Danio rerio	NM_001030101.1
hsd17b10	Danio rerio	NM_001006098.1
hsd17b12a	Danio rerio	NM_200881.1
hsd17b12b	Danio rerio	NM_199613.1
hsd17b14	Danio rerio	NM_001003521.2
hsd17b1	Gasterosteus aculeatus	XM_040191963.1
hsd17b3	Gasterosteus aculeatus	XM_040195715.1
hsd17b4	Gasterosteus aculeatus	XM_040195688.1
hsd17b7	Gasterosteus aculeatus	XM_040171497.1
hsd17b8	Gasterosteus aculeatus	XM_040189477.1
hsd17b10	Gasterosteus aculeatus	XM_040193572.1
hsd17b12a	Gasterosteus aculeatus	XM_040163100.1
hsd17b12b	Gasterosteus aculeatus	XM_040165697.1
hsd17b14	Gasterosteus aculeatus	XM_040190322.1
hsd17b1	Oryzias latipes	XM_004071297.4
hsd17b3	Oryzias latipes	XM_004072225.3
hsd17b4	Oryzias latipes	XM_023958302.1
hsd17b7	Oryzias latipes	XM_004079083.4
hsd17b8	Oryzias latipes	XM_004074057.4
hsd17b9	Oryzias latipes	XM_004068712.4
hsd17b10	Oryzias latipes	XM_004071024.4
hsd17b12a	Oryzias latipes	XM_004069403.4
hsd17b12b	Oryzias latipes	XM_004066848.4
hsd17b14	Oryzias latipes	XM_004071165.4
hsd17b1	Takifugu rubripes	XM_003964791.3
hsd17b2	Takifugu rubripes	XM_029841599.1
hsd17b3	Takifugu rubripes	XM_029829699.1
hsd17b4	Takifugu rubripes	XM_003974606.3
hsd17b7	Takifugu rubripes	XM_029827832.1
hsd17b8	Takifugu rubripes	XM_029844621.1
hsd17b12a	Takifugu rubripes	XM_003967240.3
hsd17b12b	Takifugu rubripes	XM_029846774.1
hsd17b14	Takifugu rubripes	XM_003965012.3
hsd17b1	Cynoglossus semilaevis	XM_025064770.1
hsd17b2	Cynoglossus semilaevis	XM_025056010.1
hsd17b3	Cynoglossus semilaevis	XM_017030963.2
hsd17b4	Cynoglossus semilaevis	XM_008335980.3
hsd17b7	Cynoglossus semilaevis	XM_008307243.3
hsd17b8	Cynoglossus semilaevis	XM_017041145.2
hsd17b10	Cynoglossus semilaevis	XM_008319017.2
hsd17b12a	Cynoglossus semilaevis	XM_008311487.3
hsd17b12b	Cynoglossus semilaevis	XM_008310158.3
hsd17b14	Cynoglossus semilaevis	XM_008329181.3
hsd17b1	Paralichthys olivaceus	XM_020094445.1
hsd17b3	Paralichthys olivaceus	XM_020102702.1
hsd17b4	Paralichthys olivaceus	XM_020099319.1
hsd17b7	Paralichthys olivaceus	XM_020080974.1
hsd17b8	Paralichthys olivaceus	XM_020107598.1
hsd17b9	Paralichthys olivaceus	XM_020096611.1
hsd17b10	Paralichthys olivaceus	XM_020111967.1
hsd17b12a	Paralichthys olivaceus	XM_020079397.1
hsd17b12b	Paralichthys olivaceus	XM_020099439.1
hsd17b14	Paralichthys olivaceus	XM_020094543.1
hsd17b15	Paralichthys olivaceus	XM_020107568.1
hsd20b2	Lepisosteus oculatus	XM_015340469.1
hsd20b2	Danio rerio	NM_001386628.1
hsd20b2	Gasterosteus aculeatus	XM_040181093.1
hsd20b2	Oryzias latipes	XM_004076519.3
hsd20b2	Takifugu rubripes	XM_003971236.3
hsd20b2	Cynoglossus semilaevis	XM_008333128.3
hsd20b2	Paralichthys olivaceus	XM_020085546.1
esr1	Homo apiens	NM_000125.4
esr2	Homo apiens	NM_001040275.1
esr1	Mus musculus	NM_001302531.1
esr2	Mus musculus	NM_010157.3
esr1	Gallus gallus	NM_205183.2
esr2	Gallus gallus	NM_204794.2
esr1	Xenopus tropicalis	NM_203535.1
esr2	Xenopus tropicalis	NM_001040012.2
esr1	Lepisosteus oculatus	XM_006625845.2
esr2	Lepisosteus oculatus	XM_006632189.2
esr1	Danio rerio	XM_009299438.3
esr2a	Danio rerio	NM_180966.2
esr2b	Danio rerio	XM_005156972.4
esr1	Gasterosteus aculeatus	XM_040159848.1
esr2a	Gasterosteus aculeatus	XM_040160794.1
esr2b	Gasterosteus aculeatus	XM_040198812.1
esr1	Oryzias latipes	XM_020714493.1
esr2a	Oryzias latipes	NM_001104702.1
esr2b	Oryzias latipes	XM_020713362.2
esr1	Takifugu rubripes	XM_011612141.2
esr2a	Takifugu rubripes	XM_029832524.1
esr2b	Takifugu rubripes	XM_029832524.1
esr1	Cynoglossus semilaevis	XM_025056884.1
esr2a	Cynoglossus semilaevis	XM_025056607.1
esr2b	Cynoglossus semilaevis	XM_008315545.3
esr1	Paralichthys olivaceus	XM_020097544.1
esr2a	Paralichthys olivaceus	XM_020106148.1
esr2b	Paralichthys olivaceus	XM_020106081.1
ar	Homo apiens	NM_000044.6
ar	Mus musculus	NM_013476.4
ar	Gallus gallus	NM_001040090.1
ar	Xenopus tropicalis	XM_002941842.5
ar	Lepisosteus oculatus	XM_006632763.2
ar	Danio rerio	XM_005171775.3
ara	Gasterosteus aculeatus	NM_001267691.1
arb	Gasterosteus aculeatus	NM_001267639.1
ara	Oryzias latipes	NM_001122911.1
arb	Oryzias latipes	NM_001104681.1
ara	Takifugu rubripes	XM_011610845.2
arb	Takifugu rubripes	XM_029848260.1
ara	Cynoglossus semilaevis	XM_008327411.3
arb	Cynoglossus semilaevis	XM_008332997.2
ara	Paralichthys olivaceus	XM_020112514.1
arb	Paralichthys olivaceus	XM_020086034.1
