# Supplementary material for: The Comparative Survey of Coordinated Regulation of Steroidogenic Pathway in Japanese Flounder (Paralichthys olivaceus) and Chinese Tongue Sole (Cynoglossus semilaevis)
Source: Int J Mol Sci. 2022 May 15;23(10):5520. doi: 10.3390/ijms23105520 (PMC9141715; doi:10.3390/ijms23105520)
Supplement: Supplementary file 1 [file ijms-23-05520-s001.zip › Table S3.PAML.xlsx]

## Sheet: Site Model
Site model (SM)-star
Model	np	Ln L	Estimates of parameters				Model compared	LRT P-value	Positive sites
M3	20	-1708.813128	p:	0.67847	0.32153	0.00000	M0 vs. M3	0.000000000	[]
			ω:	0.01177	0.22641	32.13452
M0	16	-1742.338778	ω0:	0.06926					Not Allowed
M2a	19	-1737.829204	p:	0.84540	0.15460	0.00000	M1a vs. M2a	1.000000000	[]
			ω:	0.04332	1.00000	23.29337
M1a	17	-1737.829204	p:	0.84540	0.15460				Not Allowed
			ω:	0.04332	1.00000
M8	19	-1708.767973	p0=0.99999	p=0.25776	q=2.21499		M7 vs.M8	0.998874634
			(p1= 0.00001)	ω= 3.17029
M7	17	-1708.766847	p=	0.25776	q=	2.21499			Not Allowed
M8a	18	-1710.167017	p0=0.99999	p=0.32061	q=3.53056		M8a vs.M8	0.094376792	Not Allowed
			(p1= 0.00001)	ω= 1.00000
Site model (SM)-star2
Model	np	Ln L	Estimates of parameters				Model compared	LRT P-value	Positive sites
M3	23	-4962.493117	p:	0.33512	0.57694	0.08794	M0 vs. M3	0.000000000	[]
			ω:	0.01650	0.26369	0.95576
M0	19	-5045.462335	ω0:	0.21038					Not Allowed
M2a	22	-4988.592620	p:	0.84958	0.11813	0.03229	M1a vs. M2a	1.000000000	[]
			ω:	0.14970	1.00000	1.00000
M1a	20	-4988.592620	p:	0.84958	0.15042				Not Allowed
			ω:	0.14970	1.00000
M8	22	-4964.240294	p0=0.96889	p=0.63880	q=2.23538		M7 vs.M8	0.017445806	47 F 0.946,52 P 0.834,121 A 0.501,175 R 0.553,211 K 0.505
			(p1= 0.03111)	ω= 1.36998
M7	20	-4968.288950	p=	0.55918	q=	1.61315			Not Allowed
M8a	21	-4964.728124	p0=0.95879	p=0.74207	q=2.82551		M8a vs.M8	0.323272636	Not Allowed
			(p1= 0.04121)	ω= 1.00000
Site model (SM)-cyp1a
Model	np	Ln L	Estimates of parameters				Model compared	LRT P-value	Positive sites
M3	23	-8048.955239	p:	0.66909	0.33091	0.00000	M0 vs. M3	0.000000000	[]
			ω:	0.02208	0.36494	56.62311
M0	19	-8248.247426	ω0:	0.11684					Not Allowed
M2a	22	-8103.472536	p:	0.84156	0.12193	0.03650	M1a vs. M2a	1.000000000	[]
			ω:	0.06541	1.00000	1.00000
M1a	20	-8103.472536	p:	0.84156	0.15844				Not Allowed
			ω:	0.06541	1.00000
M8	22	-8040.542259	p0=0.96734	p=0.29377	q=1.85077		M7 vs.M8	0.007924548	33 V 0.821,181 S 0.582,252 T 0.645,265 A 0.868,489 S 0.669
			(p1= 0.03266)	ω= 1.00000
M7	20	-8045.380049	p=	0.28530	q=	1.41776			Not Allowed
M8a	21	-8039.231403	p0=0.98938	p=0.30795	q=1.96980		M8a vs.M8	0.105410659	Not Allowed
			(p1= 0.01062)	ω= 1.00000
Site model (SM)-cyp1b
Model	np	Ln L	Estimates of parameters				Model compared	LRT P-value	Positive sites
M3	23	-8510.328887	p:	0.50405	0.39066	0.10529	M0 vs. M3	0.000000000	[]
			ω:	0.01036	0.17290	0.69959
M0	19	-8806.361616	ω0:	0.11144					Not Allowed
M2a	22	-8608.758944	p:	0.84281	0.15545	0.00174	M1a vs. M2a	0.857726496	[]
			ω:	0.07353	1.00000	11.03507
M1a	20	-8608.912414	p:	0.84357	0.15643				Not Allowed
			ω:	0.07323	1.00000
M8	22	-8509.849988	p0=0.94403	p=0.37756	q=2.77241		M7 vs.M8	0.000000040	12 V 0.563,53 C 0.943,73 K 0.823,144 L 0.857,257 V 0.591,296 T 0.819,461 T 0.502,464 G 0.735,467 S 0.535,468 E 0.759
			(p1= 0.05597)	ω= 1.00000
M7	20	-8526.888469	p=	0.34693	q=	1.64940			Not Allowed
M8a	21	-8509.790610	p0=0.96209	p=0.40016	q=3.00207		M8a vs.M8	0.730387644	Not Allowed
			(p1= 0.03791)	ω= 1.00000
Site model (SM)-cyp1c
Model	np	Ln L	Estimates of parameters				Model compared	LRT P-value	Positive sites
M3	23	-8480.708273	p:	0.65525	0.30817	0.03658	M0 vs. M3	0.000000000	[]
			ω:	0.02447	0.26907	1.33955
M0	19	-8704.059906	ω0:	0.11502					Not Allowed
M2a	22	-8532.271547	p:	0.88001	0.09264	0.02735	M1a vs. M2a	1.000000000	[]
			ω:	0.07037	1.00000	1.00000
M1a	20	-8532.271547	p:	0.88001	0.11999				Not Allowed
			ω:	0.07037	1.00000
M8	22	-8481.542055	p0=0.95766	p=0.38326	q=2.83416		M7 vs.M8	0.000000000	99 K 0.569,178 I 0.884,268 S 0.842,275 D 0.743,304 G 0.860,328 S 0.750,342 M 0.548,446 V 0.771,505 H 0.967*,507 S 0.975*,519 V 0.576
			(p1= 0.04234)	ω= 1.23056
M7	20	-8508.932147	p=	0.31912	q=	1.54626			Not Allowed
M8a	21	-8481.634139	p0=0.95412	p=0.46099	q=4.07240		M8a vs.M8	0.667815528	Not Allowed
			(p1= 0.04588)	ω= 1.00000
Site model (SM)-cyp1d
Model	np	Ln L	Estimates of parameters				Model compared	LRT P-value	Positive sites
M3	23	-7953.175456	p:	0.47738	0.41091	0.11171	M0 vs. M3	0.000000000	[]
			ω:	0.00987	0.15621	0.72425
M0	19	-8151.517094	ω0:	0.11888					Not Allowed
M2a	22	-7997.047523	p:	0.86015	0.11137	0.02847	M1a vs. M2a	1.000000000	[]
			ω:	0.07133	1.00000	1.00000
M1a	20	-7997.047523	p:	0.86015	0.13985				Not Allowed
			ω:	0.07133	1.00000
M8	22	-7955.065591	p0=0.93005	p=0.41677	q=3.25746		M7 vs.M8	0.000001890	148 V 0.567,151 Q 0.720,153 V 0.577,154 M 0.663,160 I 0.803,324 A 0.693,329 R 0.533,389 V 0.716
			(p1= 0.06995)	ω= 1.00000
M7	20	-7968.244572	p=	0.33127	q=	1.52720			Not Allowed
M8a	21	-7954.556527	p0=0.94991	p=0.44266	q=3.47524		M8a vs.M8	0.312963465	Not Allowed
			(p1= 0.05009)	ω= 1.00000
Site model (SM)-cyp11a
Model	np	Ln L	Estimates of parameters				Model compared	LRT P-value	Positive sites
M3	25	-8413.151445	p:	0.38010	0.58946	0.03044	M0 vs. M3	0.000000000	[]
			ω:	0.02103	0.15086	0.63825
M0	21	-8456.555446	ω0:	0.10766					Not Allowed
M2a	24	-8436.828046	p:	0.97057	0.00000	0.02943	M1a vs. M2a	1.000000000	[]
			ω:	0.09786	1.00000	1.00000
M1a	22	-8436.828046	p:	0.97057	0.02943				Not Allowed
			ω:	0.09786	1.00000
M8	24	-8412.856734	p0=0.98802	p=0.94472	q=7.16199		M7 vs.M8	0.049752677
			(p1= 0.01198)	ω= 1.00000
M7	22	-8415.857425	p=	0.83159	q=	5.76741			Not Allowed
M8a	23	-8412.503767	p0=0.98987	p=1.22485	q=9.84511		M8a vs.M8	0.400796939	Not Allowed
			(p1= 0.01013)	ω= 1.00000
Site model (SM)-cyp11c
Model	np	Ln L	Estimates of parameters				Model compared	LRT P-value	Positive sites
M3	23	-6906.051324	p:	0.70332	0.29668	0.00000	M0 vs. M3	0.000000000	[]
			ω:	0.01945	0.31521	40.54145
M0	19	-7054.119249	ω0:	0.09139					Not Allowed
M2a	22	-6953.678484	p:	0.87662	0.09313	0.03025	M1a vs. M2a	0.999999000	[]
			ω:	0.05743	1.00000	1.00000
M1a	20	-6953.678485	p:	0.87662	0.12338				Not Allowed
			ω:	0.05743	1.00000
M8	22	-6901.431299	p0=0.96603	p=0.28340	q=2.30734		M7 vs.M8	0.018735072	44 D 0.614,65 V 0.855,257 R 0.693
			(p1= 0.03397)	ω= 1.00000
M7	20	-6905.408657	p=	0.27525	q=	1.73400			Not Allowed
M8a	21	-6898.756754	p0=0.99630	p=0.29021	q=2.26768		M8a vs.M8	0.020733089	Not Allowed
			(p1= 0.00370)	ω= 1.00000
Site model (SM)-cyp17a1
Model	np	Ln L	Estimates of parameters				Model compared	LRT P-value	Positive sites
M3	23	-6495.787374	p:	0.73119	0.26881	0.00000	M0 vs. M3	0.000000000	[]
			ω:	0.02667	0.41275	104.23268
M0	19	-6695.825804	ω0:	0.10878					Not Allowed
M2a	22	-6524.650146	p:	0.84923	0.15077	0.00000	M1a vs. M2a	1.000000000	[]
			ω:	0.05508	1.00000	30.11211
M1a	20	-6524.650146	p:	0.84923	0.15077				Not Allowed
			ω:	0.05508	1.00000
M8	22	-7910.753775	p0=0.99378	p=0.22532	q=1.01633		M7 vs.M8	0.000000000	1 C 0.553,2 V 0.547,6 G 0.950,7 K 0.774,8 P 0.655,31 P 0.506,162 S 0.666,173 E 0.510,309 S 0.874,443 E 0.674,463 T 0.823,465 T 0.516
			(p1= 0.00622)	ω= 171.01215
M7	20	-6494.621740	p=	0.27342	q=	1.27288			Not Allowed
M8a	21	-7897.825855	p0=0.95223	p=0.23103	q=2.01305		M8a vs.M8	0.000000368	Not Allowed
			(p1= 0.04777)	ω= 1.00000
Site model (SM)-cyp17a2
Model	np	Ln L	Estimates of parameters				Model compared	LRT P-value	Positive sites
M3	23	-6495.787374	p:	0.73119	0.26881	0.00000	M0 vs. M3	0.000000000	[]
			ω:	0.02667	0.41275	104.23268
M0	19	-6695.825804	ω0:	0.10878					Not Allowed
M2a	22	-6524.650146	p:	0.84923	0.15077	0.00000	M1a vs. M2a	1.000000000	[]
			ω:	0.05508	1.00000	30.11211
M1a	20	-6524.650146	p:	0.84923	0.15077				Not Allowed
			ω:	0.05508	1.00000
M8	22	-7910.753775	p0=0.99378	p=0.22532	q=1.01633		M7 vs.M8	0.000000000	1 C 0.553,2 V 0.547,6 G 0.950,7 K 0.774,8 P 0.655,31 P 0.506,162 S 0.666,173 E 0.510,309 S 0.874,443 E 0.674,463 T 0.823,465 T 0.516
			(p1= 0.00622)	ω= 171.01215
M7	20	-6494.621740	p=	0.27342	q=	1.27288			Not Allowed
M8a	21	-7897.825855	p0=0.95223	p=0.23103	q=2.01305		M8a vs.M8	0.000000368	Not Allowed
			(p1= 0.04777)	ω= 1.00000
Site model (SM)-cyp19a1a
Model	np	Ln L	Estimates of parameters				Model compared	LRT P-value	Positive sites
M3	23	-7056.830358	p:	0.64486	0.28535	0.06978	M0 vs. M3	0.000000000	[]
			ω:	0.02368	0.28744	1.37580
M0	19	-7327.655728	ω0:	0.13578					Not Allowed
M2a	22	-7093.839386	p:	0.82497	0.16590	0.00913	M1a vs. M2a	0.011664374	[]
			ω:	0.06271	1.00000	4.67607
M1a	20	-7098.290602	p:	0.82787	0.17213				Not Allowed
			ω:	0.06151	1.00000
M8	22	-7057.925071	p0=0.92650	p=0.34344	q=2.42712		M7 vs.M8	0.000000000	1 T 0.921,14 T 0.688,22 S 0.648,107 S 0.665,222 S 0.790,343 E 0.842,423 T 0.862,424 P 0.838,425 T 0.983*,426 Q 0.739,427 E 0.909
			(p1= 0.07350)	ω= 1.33953
M7	20	-7088.047476	p=	0.25910	q=	0.90302			Not Allowed
M8a	21	-8091.095895	p0=0.96425	p=0.41299	q=2.84410		M8a vs.M8	0.000000000	Not Allowed
			(p1= 0.03575)	ω= 1.00000
Site model (SM)-cyp19a1b
Model	np	Ln L	Estimates of parameters				Model compared	LRT P-value	Positive sites
M3	23	-7056.830358	p:	0.64486	0.28535	0.06978	M0 vs. M3	0.000000000	[]
			ω:	0.02368	0.28744	1.37580
M0	19	-7327.655728	ω0:	0.13578					Not Allowed
M2a	22	-7093.839386	p:	0.82497	0.16590	0.00913	M1a vs. M2a	0.011664374	[]
			ω:	0.06271	1.00000	4.67607
M1a	20	-7098.290602	p:	0.82787	0.17213				Not Allowed
			ω:	0.06151	1.00000
M8	22	-7057.925071	p0=0.92650	p=0.34344	q=2.42712		M7 vs.M8	0.000000000	1 T 0.921,14 T 0.688,22 S 0.648,107 S 0.665,222 S 0.790,343 E 0.842,423 T 0.862,424 P 0.838,425 T 0.983*,426 Q 0.739,427 E 0.909
			(p1= 0.07350)	ω= 1.33953
M7	20	-7088.047476	p=	0.25910	q=	0.90302			Not Allowed
M8a	21	-7060.193874	p0=0.91221	p=0.42700	q=3.97176		M8a vs.M8	0.033157934	Not Allowed
			(p1= 0.08779)	ω= 1.00000
Site model (SM)-cyp21
Model	np	Ln L	Estimates of parameters				Model compared	LRT P-value	Positive sites
M3	23	-7463.078618	p:	0.75412	0.24588	0.00000	M0 vs. M3	0.000000000	[]
			ω:	0.03765	0.51504	39.50744
M0	19	-7651.228897	ω0:	0.13755					Not Allowed
M2a	22	-7491.501411	p:	0.82711	0.17289	0.00000	M1a vs. M2a	0.999995000	[]
			ω:	0.06273	1.00000	30.81724
M1a	20	-7491.501406	p:	0.82711	0.17289				Not Allowed
			ω:	0.06273	1.00000
M8	22	-7469.619130	p0=0.91408	p=0.33722	q=2.41899		M7 vs.M8	0.605393269	232 N 0.545,235 D 0.571
			(p1= 0.08592)	ω= 1.00000
M7	20	-7469.117253	p=	0.27131	q=	1.12621			Not Allowed
M8a	21	-7463.874796	p0=0.99999	p=0.28556	q=1.51552		M8a vs.M8	0.000700218	Not Allowed
			(p1= 0.00001)	ω= 1.00000
Site model (SM)-cyp26a1
Model	np	Ln L	Estimates of parameters				Model compared	LRT P-value	Positive sites
M3	23	-7195.259941	p:	0.74589	0.25411	0.00000	M0 vs. M3	0.000000000	[]
			ω:	0.01664	0.26372	40.73972
M0	19	-7319.053804	ω0:	0.07223					Not Allowed
M2a	22	-7243.167237	p:	0.93062	0.05301	0.01637	M1a vs. M2a	1.000000000	[]
			ω:	0.05149	1.00000	1.00000
M1a	20	-7243.167237	p:	0.93062	0.06938				Not Allowed
			ω:	0.05149	1.00000
M8	22	-7191.972635	p0=0.97983	p=0.26728	q=2.73547		M7 vs.M8	0.001110578	36 R 0.612,413 F 0.916,414 S 0.784
			(p1= 0.02017)	ω= 1.00000
M7	20	-7198.775510	p=	0.25670	q=	2.15988			Not Allowed
M8a	21	-7189.649339	p0=0.99142	p=0.30789	q=3.57748		M8a vs.M8	0.031115264	Not Allowed
			(p1= 0.00858)	ω= 1.00000
Site model (SM)-cyp26b1
Model	np	Ln L	Estimates of parameters				Model compared	LRT P-value	Positive sites
M3	23	-5883.560048	p:	0.82058	0.17942	0.00000	M0 vs. M3	0.000000000	[]
			ω:	0.00622	0.13673	221.40697
M0	19	-5960.343289	ω0:	0.02658					Not Allowed
M2a	22	-5944.997152	p:	0.97613	0.02387	0.00000	M1a vs. M2a	0.999988000	[]
			ω:	0.02354	1.00000	29.95748
M1a	20	-5944.997140	p:	0.97613	0.02387				Not Allowed
			ω:	0.02354	1.00000
M8	22	-5889.834679	p0=0.99999	p=0.03193	q=0.25577		M7 vs.M8	0.513581268
			(p1= 0.00001)	ω= 6.29870
M7	20	-5889.168332	p=	0.14966	q=	2.78905			Not Allowed
M8a	21	-5883.875027	p0=0.99999	p=0.20311	q=5.91833		M8a vs.M8	0.000555552	Not Allowed
			(p1= 0.00001)	ω= 1.00000
Site model (SM)-cyp26c1
Model	np	Ln L	Estimates of parameters				Model compared	LRT P-value	Positive sites
M3	23	-7759.858749	p:	0.70152	0.29609	0.00239	M0 vs. M3	0.000000000	[]
			ω:	0.01626	0.23174	19.23686
M0	19	-7919.326145	ω0:	0.07211					Not Allowed
M2a	22	-7831.901024	p:	0.92022	0.07859	0.00119	M1a vs. M2a	0.806964986	[]
			ω:	0.05442	1.00000	24.70342
M1a	20	-7832.115499	p:	0.92021	0.07979				Not Allowed
			ω:	0.05422	1.00000
M8	22	-7759.698168	p0=0.99757	p=0.30640	q=2.62500		M7 vs.M8	0.008011566	4 S 0.620,475 Y 0.667,477 N 0.807,479 N 0.642,480 R 0.582,481 P 0.936
			(p1= 0.00243)	ω= 18.90115
M7	20	-7764.525037	p=	0.30489	q=	2.53252			Not Allowed
M8a	21	-7753.864228	p0=0.98574	p=0.36627	q=4.27357		M8a vs.M8	0.000635884	Not Allowed
			(p1= 0.01426)	ω= 1.00000
Site model (SM)-cyp27a
Model	np	Ln L	Estimates of parameters				Model compared	LRT P-value	Positive sites
M3	29	-8874.130527	p:	0.58945	0.41055	0.00000	M0 vs. M3	0.000000000	[]
			ω:	0.04172	0.39661	75.58616
M0	25	-9038.043003	ω0:	0.16751					Not Allowed
M2a	28	-8942.216348	p:	0.80997	0.14377	0.04627	M1a vs. M2a	1.000000000	[]
			ω:	0.11286	1.00000	1.00000
M1a	26	-8942.216348	p:	0.80997	0.19003				Not Allowed
			ω:	0.11286	1.00000
M8	28	-8870.967248	p0=0.98906	p=0.47666	q=1.92108		M7 vs.M8	0.671345078	13 L 0.574,282 A 0.758,307 Q 0.520
			(p1= 0.01094)	ω= 1.00000
M7	26	-8871.365720	p=	0.46596	q=	1.78272			Not Allowed
M8a	27	-8871.163135	p0=0.99999	p=0.51962	q=2.16719		M8a vs.M8	0.531368383	Not Allowed
			(p1= 0.00001)	ω= 1.00000
Site model (SM)-cyp27b
Model	np	Ln L	Estimates of parameters				Model compared	LRT P-value	Positive sites
M3	23	-6670.131362	p:	0.62156	0.29446	0.08398	M0 vs. M3	0.000000000	[]
			ω:	0.00372	0.18940	0.71705
M0	19	-6905.143153	ω0:	0.09468					Not Allowed
M2a	22	-6744.643850	p:	0.87349	0.09695	0.02956	M1a vs. M2a	1.000000000	[]
			ω:	0.05033	1.00000	1.00000
M1a	20	-6744.643850	p:	0.87349	0.12651				Not Allowed
			ω:	0.05033	1.00000
M8	22	-6671.791256	p0=0.94653	p=0.16791	q=1.42010		M7 vs.M8	0.000006394	77 T 0.540,99 N 0.615,133 Q 0.520,172 S 0.610,194 K 0.761,202 R 0.689,263 S 0.634,278 A 0.653,282 H 0.722,339 T 0.700,355 T 0.680,401 V 0.703
			(p1= 0.05347)	ω= 1.00000
M7	20	-6683.751440	p=	0.18489	q=	1.08860			Not Allowed
M8a	21	-6673.731408	p0=0.99999	p=0.18696	q=1.35253		M8a vs.M8	0.048855711	Not Allowed
			(p1= 0.00001)	ω= 1.00000
Site model (SM)-cyp27c
Model	np	Ln L	Estimates of parameters				Model compared	LRT P-value	Positive sites
M3	23	-6262.112068	p:	0.75726	0.24274	0.00000	M0 vs. M3	0.000000000	[]
			ω:	0.02368	0.44177	65.34280
M0	19	-6445.746462	ω0:	0.10502					Not Allowed
M2a	22	-6286.745356	p:	0.86599	0.11239	0.02162	M1a vs. M2a	1.000000000	[]
			ω:	0.05194	1.00000	1.00000
M1a	20	-6286.745356	p:	0.86599	0.13401				Not Allowed
			ω:	0.05194	1.00000
M8	22	-6248.533949	p0=0.93197	p=0.22588	q=2.01358		M7 vs.M8	0.000000075	4 T 0.528,95 Q 0.558,105 C 0.825,106 T 0.644,115 T 0.763,157 S 0.864,192 S 0.903,202 L 0.569,248 S 0.800,324 D 0.600
			(p1= 0.06803)	ω= 1.00000
M7	20	-6264.933582	p=	0.22837	q=	1.13117			Not Allowed
M8a	21	-6248.053256	p0=0.95208	p=0.27002	q=2.58922		M8a vs.M8	0.326837923	Not Allowed
			(p1= 0.04792)	ω= 1.00000
Site model (SM)-hsd3b1
Model	np	Ln L	Estimates of parameters				Model compared	LRT P-value	Positive sites
M3	23	-6894.336895	p:	0.66447	0.33553	0.00000	M0 vs. M3	0.000000000	[]
			ω:	0.04130	0.40897	72.56536
M0	19	-7061.772125	ω0:	0.14090					Not Allowed
M2a	22	-6927.470580	p:	0.83012	0.12419	0.04570	M1a vs. M2a	1.000000000	[]
			ω:	0.08584	1.00000	1.00000
M1a	20	-6927.470580	p:	0.83012	0.16988				Not Allowed
			ω:	0.08584	1.00000
M8	22	-6881.080974	p0=0.93100	p=0.47202	q=2.83890		M7 vs.M8	0.001301825	48 E 0.646,68 G 0.530,190 G 0.620,200 L 0.847,204 Q 0.692,273 M 0.820,329 N 0.603,355 R 0.646,357 R 0.631
			(p1= 0.06900)	ω= 1.00000
M7	20	-6887.724962	p=	0.39559	q=	1.57540			Not Allowed
M8a	21	-6880.326703	p0=0.95295	p=0.48976	q=2.93921		M8a vs.M8	0.219361699	Not Allowed
			(p1= 0.04705)	ω= 1.00000
Site model (SM)-hsd3b7
Model	np	Ln L	Estimates of parameters				Model compared	LRT P-value	Positive sites
M3	23	-4478.893267	p:	0.64314	0.34700	0.00985	M0 vs. M3	0.000000000	[]
			ω:	0.04052	0.47149	6.23922
M0	19	-4635.887130	ω0:	0.15871					Not Allowed
M2a	22	-4499.807749	p:	0.73576	0.20870	0.05554	M1a vs. M2a	1.000000000	[]
			ω:	0.07348	1.00000	1.00000
M1a	20	-4499.807749	p:	0.73576	0.26424				Not Allowed
			ω:	0.07348	1.00000
M8	22	-4469.362342	p0=0.98031	p=0.33233	q=1.19195		M7 vs.M8	0.166024485	3 G 0.769,39 N 0.696,40 V 0.705,145 L 0.881
			(p1= 0.01969)	ω= 1.65323
M7	20	-4471.157962	p=	0.30591	q=	0.95803			Not Allowed
M8a	21	-4470.907548	p0=0.96560	p=0.35476	q=1.54491		M8a vs.M8	0.078754867	Not Allowed
			(p1= 0.03440)	ω= 1.00000
Site model (SM)-hsd11b1la
Model	np	Ln L	Estimates of parameters				Model compared	LRT P-value	Positive sites
M3	23	-5613.755945	p:	0.37183	0.40541	0.22276	M0 vs. M3	0.000000000	[]
			ω:	0.00803	0.16785	0.62744
M0	19	-5783.292603	ω0:	0.16949					Not Allowed
M2a	22	-5659.232184	p:	0.75337	0.20718	0.03945	M1a vs. M2a	1.000000000	[]
			ω:	0.09481	1.00000	1.00000
M1a	20	-5659.232184	p:	0.75337	0.24663				Not Allowed
			ω:	0.09481	1.00000
M8	22	-5612.617093	p0=0.96748	p=0.41379	q=1.64338		M7 vs.M8	0.033779911	5 V 0.878,18 S 0.649,20 S 0.833,121 T 0.505,177 S 0.549,191 Y 0.506
			(p1= 0.03252)	ω= 1.44034
M7	20	-5616.004982	p=	0.37885	q=	1.21182			Not Allowed
M8a	21	-5613.350879	p0=0.96572	p=0.43602	q=1.88767		M8a vs.M8	0.225729169	Not Allowed
			(p1= 0.03428)	ω= 1.00000
Site model (SM)-hsd11b2
Model	np	Ln L	Estimates of parameters				Model compared	LRT P-value	Positive sites
M3	23	-2385.084777	p:	0.47955	0.52045	0.00000	M0 vs. M3	0.000000000	[]
			ω:	0.01854	0.21291	10.91971
M0	19	-2429.658457	ω0:	0.10704					Not Allowed
M2a	22	-2423.683953	p:	0.93724	0.06276	0.00000	M1a vs. M2a	1.000000000	[]
			ω:	0.10707	1.00000	16.82724
M1a	20	-2423.683953	p:	0.93724	0.06276				Not Allowed
			ω:	0.10707	1.00000
M8	22	-2387.098942	p0=0.99999	p=0.62287	q=4.04433		M7 vs.M8	0.999357207
			(p1= 0.00001)	ω= 1.00000
M7	20	-2387.098299	p=	0.62287	q=	4.04427			Not Allowed
M8a	21	-2388.333907	p0=0.99999	p=0.71044	q=4.90347		M8a vs.M8	0.116043094	Not Allowed
			(p1= 0.00001)	ω= 1.00000
Site model (SM)-hsd17b1
Model	np	Ln L	Estimates of parameters				Model compared	LRT P-value	Positive sites
M3	23	-4858.486690	p:	0.73262	0.26738	0.00000	M0 vs. M3	0.000000000	[]
			ω:	0.03901	0.45529	30.13033
M0	19	-4971.858059	ω0:	0.12344					Not Allowed
M2a	22	-4875.903700	p:	0.85625	0.14375	0.00000	M1a vs. M2a	1.000000000	[]
			ω:	0.07117	1.00000	24.08433
M1a	20	-4875.903700	p:	0.85625	0.14375				Not Allowed
			ω:	0.07117	1.00000
M8	22	-4852.805566	p0=0.93152	p=0.41740	q=3.07591		M7 vs.M8	0.000643552	28 Q 0.607,30 S 0.613,203 P 0.716,209 P 0.655,269 Q 0.582,285 S 0.528,288 K 0.556
			(p1= 0.06848)	ω= 1.00000
M7	20	-4860.154073	p=	0.32018	q=	1.41198			Not Allowed
M8a	21	-4852.440012	p0=0.94500	p=0.45823	q=3.54777		M8a vs.M8	0.392524278	Not Allowed
			(p1= 0.05500)	ω= 1.00000
Site model (SM)-hsd17b2
Model	np	Ln L	Estimates of parameters				Model compared	LRT P-value	Positive sites
M3	23	-4393.064873	p:	0.47558	0.52442	0.00000	M0 vs. M3	0.000000000	[]
			ω:	0.04235	0.41546	62.51167
M0	19	-4496.672750	ω0:	0.20640					Not Allowed
M2a	22	-4415.778753	p:	0.70236	0.18667	0.11097	M1a vs. M2a	1.000000000	[]
			ω:	0.12227	1.00000	1.00000
M1a	20	-4415.778753	p:	0.70236	0.29764				Not Allowed
			ω:	0.12227	1.00000
M8	22	-4380.488989	p0=0.99999	p=0.44042	q=1.20126		M7 vs.M8	0.999720039
			(p1= 0.00001)	ω= 1.00000
M7	20	-4380.488709	p=	0.44042	q=	1.20123			Not Allowed
M8a	21	-4382.027066	p0=0.99999	p=0.51248	q=1.48410		M8a vs.M8	0.079448193	Not Allowed
			(p1= 0.00001)	ω= 1.00000
Site model (SM)-hsd17b3
Model	np	Ln L	Estimates of parameters				Model compared	LRT P-value	Positive sites
M3	23	-2904.197958	p:	0.61673	0.36932	0.01396	M0 vs. M3	0.000000000	[]
			ω:	0.07781	0.53127	2.83738
M0	19	-2962.126628	ω0:	0.23453					Not Allowed
M2a	22	-2913.071903	p:	0.75128	0.24298	0.00574	M1a vs. M2a	0.544649941	[]
			ω:	0.13102	1.00000	8.64687
M1a	20	-2913.679515	p:	0.75442	0.24558				Not Allowed
			ω:	0.12978	1.00000
M8	22	-2905.073162	p0=0.98579	p=0.59420	q=1.64989		M7 vs.M8	0.035067448	141 K 0.957*,142 E 0.716
			(p1= 0.01421)	ω= 2.76845
M7	20	-2908.423644	p=	0.55044	q=	1.37085			Not Allowed
M8a	21	-2906.001308	p0=0.91831	p=0.75738	q=2.87944		M8a vs.M8	0.173053367	Not Allowed
			(p1= 0.08169)	ω= 1.00000
Site model (SM)-hsd17b4
Model	np	Ln L	Estimates of parameters				Model compared	LRT P-value	Positive sites
M3	23	-9869.517743	p:	0.48159	0.35591	0.16250	M0 vs. M3	0.000000000	[]
			ω:	0.01037	0.14338	0.65901
M0	19	-10157.350906	ω0:	0.12947					Not Allowed
M2a	22	-9920.778003	p:	0.82482	0.12072	0.05446	M1a vs. M2a	1.000000000	[]
			ω:	0.06540	1.00000	1.00000
M1a	20	-9920.778003	p:	0.82482	0.17518				Not Allowed
			ω:	0.06540	1.00000
M8	22	-9873.648291	p0=0.92051	p=0.35616	q=2.48002		M7 vs.M8	0.000079880	139 A 0.504,148 I 0.546,170 D 0.623,172 A 0.772,180 A 0.860,449 E 0.663,477 H 0.882
			(p1= 0.07949)	ω= 1.00000
M7	20	-9883.083273	p=	0.28999	q=	1.15968			Not Allowed
M8a	21	-9870.142410	p0=0.95437	p=0.35350	q=2.35863		M8a vs.M8	0.008097595	Not Allowed
			(p1= 0.04563)	ω= 1.00000
Site model (SM)-hsd17b7
Model	np	Ln L	Estimates of parameters				Model compared	LRT P-value	Positive sites
M3	23	-6394.330219	p:	0.65946	0.34031	0.00023	M0 vs. M3	0.000000000	[]
			ω:	0.03951	0.41479	26.22439
M0	19	-6566.031986	ω0:	0.14065					Not Allowed
M2a	22	-6421.709828	p:	0.82951	0.14202	0.02846	M1a vs. M2a	1.000000000	[]
			ω:	0.08813	1.00000	1.00000
M1a	20	-6421.709828	p:	0.82951	0.17049				Not Allowed
			ω:	0.08813	1.00000
M8	22	-6371.738007	p0=0.92367	p=0.44574	q=2.85111		M7 vs.M8	0.000009626	132 A 0.562,187 R 0.789,188 R 0.677,287 C 0.716,289 D 0.651,294 Q 0.733,301 Q 0.907,302 S 0.818
			(p1= 0.07633)	ω= 1.00000
M7	20	-6383.289098	p=	0.37151	q=	1.36055			Not Allowed
M8a	21	-6371.891307	p0=0.94243	p=0.47345	q=3.04621		M8a vs.M8	0.579774094	Not Allowed
			(p1= 0.05757)	ω= 1.00000
Site model (SM)-hsd17b10
Model	np	Ln L	Estimates of parameters				Model compared	LRT P-value	Positive sites
M3	23	-3882.875794	p:	0.81279	0.18721	0.00000	M0 vs. M3	0.000000000	[]
			ω:	0.00947	0.31196	30.27669
M0	19	-3968.755914	ω0:	0.05645					Not Allowed
M2a	22	-3903.337818	p:	0.92695	0.07305	0.00000	M1a vs. M2a	1.000000000	[]
			ω:	0.03027	1.00000	29.66894
M1a	20	-3903.337818	p:	0.92695	0.07305				Not Allowed
			ω:	0.03027	1.00000
M8	22	-3881.204404	p0=0.96076	p=0.04184	q=0.32781		M7 vs.M8	0.000329936	62 K 0.639,69 V 0.737,97 R 0.854
			(p1= 0.03924)	ω= 1.00000
M7	20	-3889.221017	p=	0.14005	q=	1.15470			Not Allowed
M8a	21	-3878.917887	p0=0.98629	p=0.15204	q=2.23218		M8a vs.M8	0.032478995	Not Allowed
			(p1= 0.01371)	ω= 1.00000
Site model (SM)-hsd17b12a
Model	np	Ln L	Estimates of parameters				Model compared	LRT P-value	Positive sites
M3	23	-4045.852476	p:	0.74001	0.25999	0.00000	M0 vs. M3	0.000000000	[]
			ω:	0.05226	0.40541	35.48637
M0	19	-4102.776557	ω0:	0.12558					Not Allowed
M2a	22	-4060.299886	p:	0.88598	0.07115	0.04287	M1a vs. M2a	1.000000000	[]
			ω:	0.09095	1.00000	1.00000
M1a	20	-4060.299886	p:	0.88598	0.11402				Not Allowed
			ω:	0.09095	1.00000
M8	22	-4042.891279	p0=0.96021	p=0.53230	q=3.38944		M7 vs.M8	0.164190162	172 R 0.508
			(p1= 0.03979)	ω= 1.00000
M7	20	-4044.698009	p=	0.45236	q=	2.25052			Not Allowed
M8a	21	-4041.894803	p0=0.98827	p=0.52040	q=3.16482		M8a vs.M8	0.158032564	Not Allowed
			(p1= 0.01173)	ω= 1.00000
Site model (SM)-hsd17b12b
Model	np	Ln L	Estimates of parameters				Model compared	LRT P-value	Positive sites
M3	23	-3940.788773	p:	0.72797	0.27203	0.00000	M0 vs. M3	0.000000000	[]
			ω:	0.02313	0.21994	40.51221
M0	19	-3977.214837	ω0:	0.06983					Not Allowed
M2a	22	-3968.254211	p:	0.96743	0.03257	0.00000	M1a vs. M2a	1.000000000	[]
			ω:	0.06221	1.00000	34.94861
M1a	20	-3968.254211	p:	0.96743	0.03257				Not Allowed
			ω:	0.06221	1.00000
M8	22	-3941.833131	p0=0.99999	p=0.40480	q=3.96029		M7 vs.M8	0.999301244
			(p1= 0.00001)	ω= 1.00000
M7	20	-3941.832432	p=	0.40478	q=	3.95991			Not Allowed
M8a	21	-3941.058230	p0=0.99999	p=0.49297	q=5.70241		M8a vs.M8	0.213164674	Not Allowed
			(p1= 0.00001)	ω= 1.00000
Site model (SM)-hsd17b14
Model	np	Ln L	Estimates of parameters				Model compared	LRT P-value	Positive sites
M3	23	-5282.799082	p:	0.30508	0.55738	0.13754	M0 vs. M3	0.000000000	[]
			ω:	0.00278	0.13655	0.68835
M0	19	-5408.601720	ω0:	0.13618					Not Allowed
M2a	22	-5313.588991	p:	0.85297	0.04044	0.10659	M1a vs. M2a	1.000000000	[]
			ω:	0.09336	1.00000	1.00000
M1a	20	-5313.588991	p:	0.85297	0.14703				Not Allowed
			ω:	0.09336	1.00000
M8	22	-5283.247262	p0=0.93758	p=0.57123	q=3.66998		M7 vs.M8	0.000023207	4 L 0.956*,59 S 0.696,73 N 0.535,78 R 0.883,207 N 0.908
			(p1= 0.06242)	ω= 1.00000
M7	20	-5293.918315	p=	0.43711	q=	1.76913			Not Allowed
M8a	21	-5282.508899	p0=0.95071	p=0.62174	q=4.14120		M8a vs.M8	0.224287473	Not Allowed
			(p1= 0.04929)	ω= 1.00000
Site model (SM)-hsd20b2
Model	np	Ln L	Estimates of parameters				Model compared	LRT P-value	Positive sites
M3	23	-6295.134546	p:	0.48898	0.45384	0.05718	M0 vs. M3	0.000000000	[]
			ω:	0.03876	0.48466	2.46616
M0	19	-6508.897618	ω0:	0.26789					Not Allowed
M2a	22	-6318.035738	p:	0.66075	0.30761	0.03164	M1a vs. M2a	0.000194471	[]
			ω:	0.10345	1.00000	4.04449
M1a	20	-6326.580968	p:	0.67397	0.32603				Not Allowed
			ω:	0.10151	1.00000
M8	22	-6290.407803	p0=0.95503	p=0.39680	q=0.98922		M7 vs.M8	0.000000065	32 F 0.893,59 L 0.813,133 E 0.864,234 K 0.957*,275 R 0.523,293 R 0.930,295 Y 0.850,296 N 0.897,298 L 0.975*,301 R 0.812,302 S 0.953*,303 I 0.990*
			(p1= 0.04497)	ω= 2.92947
M7	20	-6306.962927	p=	0.29134	q=	0.53591			Not Allowed
			p0=0.83982	p=0.50777	q=2.14638
			(p1= 0.16018)	ω= 1.00000
			(p1= 0.05992)	ω= 1.00000
Site model (SM)-ara
Model	np	Ln L	Estimates of parameters				Model compared	LRT P-value	Positive sites
M3	21	-9439.728319	p:	0.46349	0.40543	0.13109	M0 vs. M3	0.000000000	[]
			ω:	0.00557	0.25351	1.08207
M0	17	-9760.939590	ω0:	0.19338					Not Allowed
M2a	20	-9473.685517	p:	0.75962	0.23518	0.00520	M1a vs. M2a	0.001766143	[]
			ω:	0.07411	1.00000	14.17091
M1a	18	-9480.024474	p:	0.76275	0.23725				Not Allowed
			ω:	0.07362	1.00000
M8	20	-9440.123835	p0=0.91500	p=0.31264	q=1.50475		M7 vs.M8	0.000000348	10 M 0.902,14 I 0.892,19 A 0.526,20 A 0.511,53 T 0.564,57 T 0.753,58 R 0.936,59 V 0.877,61 V 0.778,67 V 0.555,68 N 0.677,72 R 0.632,75 H 0.964*,94 R 0.522,125 G 0.615,138 R 0.829,176 T 0.638,187 N 0.789,209 R 0.764,226 V 0.557,231 N 0.703,341 T 0.746,342 P 0.621
			(p1= 0.08500)	ω= 1.31015
M7	18	-9454.996118	p=	0.25890	q=	0.68489			Not Allowed
M8a	19	-9442.502576	p0=0.89140	p=0.35391	q=2.07210		M8a vs.M8	0.029171194	Not Allowed
			(p1= 0.10860)	ω= 1.00000
Site model (SM)-arb
Model	np	Ln L	Estimates of parameters				Model compared	LRT P-value	Positive sites
M3	23	-9932.465205	p:	0.47521	0.37641	0.14839	M0 vs. M3	0.000000000	[]
			ω:	0.01103	0.21510	0.75178
M0	19	-10295.744780	ω0:	0.15947					Not Allowed
M2a	22	-10023.498630	p:	0.75478	0.20675	0.03846	M1a vs. M2a	1.000000000	[]
			ω:	0.07592	1.00000	1.00000
M1a	20	-10023.498630	p:	0.75478	0.24522				Not Allowed
			ω:	0.07592	1.00000
M8	22	-9931.934369	p0=0.99543	p=0.33111	q=1.17977		M7 vs.M8	0.000059240	25 G 0.604,46 A 0.878,60 Q 0.773,80 A 0.767,82 T 0.789,93 D 0.730,96 L 0.608,110 S 0.572,111 H 0.985*,112 P 0.566,115 R 0.698,117 D 0.651,295 T 0.803
			(p1= 0.00457)	ω= 8.41122
M7	20	-9941.668290	p=	0.32522	q=	1.09996			Not Allowed
M8a	21	-9931.486043	p0=0.96071	p=0.35848	q=1.79613		M8a vs.M8	0.343681022	Not Allowed
			(p1= 0.03929)	ω= 1.00000
Site model (SM)-esr1
Model	np	Ln L	Estimates of parameters				Model compared	LRT P-value	Positive sites
M3	22	-7504.698884	p:	0.42920	0.46954	0.10126	M0 vs. M3	0.000000000	[]
			ω:	0.00000	0.12244	0.78558
M0	18	-7731.460378	ω0:	0.10666					Not Allowed
M2a	21	-7555.369634	p:	0.87288	0.08739	0.03974	M1a vs. M2a	1.000000000	[]
			ω:	0.05785	1.00000	1.00000
M1a	19	-7555.369634	p:	0.87288	0.12712				Not Allowed
			ω:	0.05785	1.00000
M8	21	-7507.598194	p0=0.92409	p=0.35962	q=3.63112		M7 vs.M8	0.000000000	94 H 0.648,107 S 0.863,209 S 0.610,214 V 0.517,215 K 0.836,225 A 0.571,233 Y 0.894,234 T 0.917,237 L 0.583,239 Q 0.846,240 F 0.872
			(p1= 0.07591)	ω= 1.00000
M7	19	-7530.507533	p=	0.30833	q=	1.51444			Not Allowed
M8a	20	-7508.379519	p0=0.94008	p=0.40452	q=4.16324		M8a vs.M8	0.211277631	Not Allowed
			(p1= 0.05992)	ω= 1.00000
Site model (SM)-esr2a
Model	np	Ln L	Estimates of parameters				Model compared	LRT P-value	Positive sites
M3	21	-9656.298865	p:	0.69543	0.29759	0.00698	M0 vs. M3	0.000000000	[]
			ω:	0.04267	0.34424	182.16002
M0	17	-9889.063918	ω0:	0.11471					Not Allowed
M2a	20	-9706.329004	p:	0.85871	0.12086	0.02042	M1a vs. M2a	1.000000000	[]
			ω:	0.07891	1.00000	1.00000
M1a	18	-9706.329004	p:	0.85871	0.14129				Not Allowed
			ω:	0.07891	1.00000
M8	20	-9638.926913	p0=0.93547	p=0.57189	q=4.29540		M7 vs.M8	0.000000021	241 L 0.776,248 V 0.622,495 A 0.886,500 S 0.698,503 C 0.942,505 G 0.793,511 D 0.736
			(p1= 0.06453)	ω= 1.00000
M7	18	-9656.612082	p=	0.44302	q=	2.12136			Not Allowed
M8a	19	-9637.115106	p0=0.95125	p=0.60770	q=4.68458		M8a vs.M8	0.056965003	Not Allowed
			(p1= 0.04875)	ω= 1.00000
Site model (SM)-esr2b
Model	np	Ln L	Estimates of parameters				Model compared	LRT P-value	Positive sites
M3	20	-4441.766514	p:	0.56108	0.35798	0.08094	M0 vs. M3	0.000000000	[]
			ω:	0.00482	0.12079	0.71454
M0	16	-4589.909188	ω0:	0.07777					Not Allowed
M2a	19	-4478.006567	p:	0.90170	0.09830	0.00000	M1a vs. M2a	0.999969000	[]
			ω:	0.04671	1.00000	82.39858
M1a	17	-4478.006536	p:	0.90170	0.09830				Not Allowed
			ω:	0.04671	1.00000
M8	19	-4443.497746	p0=0.93889	p=0.27681	q=3.37344		M7 vs.M8	0.000000013	85 P 0.709,91 S 0.610,101 A 0.914,107 A 0.551,110 V 0.857,173 S 0.831,178 S 0.682
			(p1= 0.06111)	ω= 1.00000
M7	17	-4461.657467	p=	0.26167	q=	1.68878			Not Allowed
M8a	18	-4443.670704	p0=0.95302	p=0.32940	q=4.39380		M8a vs.M8	0.556434138	Not Allowed
			(p1= 0.04698)	ω= 1.00000

## Sheet: Branch Model-label PO
Branch model (BM)-star
Model	np	Ln L	Estimates of parameters			Model compared	LRT P-value	Omega for Foreground Branch
Two ratio Model 2	24	-1733.527359	ω:	ω0=0.07004	ω1=0.08041	Model 0 vs. Two ratio Model 2	0.825895937	[]
Model 0	23	-1733.551552	ω=	0.07057
Branch model (BM)-star2
Model	np	Ln L	Estimates of parameters			Model compared	LRT P-value	Omega for Foreground Branch
Two ratio Model 2	20	-5044.410169	ω:	ω0=0.21525	ω1=0.11199	Model 0 vs. Two ratio Model 2	0.146882479	[]
Model 0	19	-5045.462335	ω=	0.21038
Branch model (BM)-cyp1a
Model	np	Ln L	Estimates of parameters			Model compared	LRT P-value	Omega for Foreground Branch
Two ratio Model 2	20	-8248.241731	ω:	ω0=0.11665	ω1=0.11978	Model 0 vs. Two ratio Model 2	0.915007987	[]
Model 0	19	-8248.247426	ω=	0.11684
Branch model (BM)-cyp1b
Model	np	Ln L	Estimates of parameters			Model compared	LRT P-value	Omega for Foreground Branch
Two ratio Model 2	20	-8806.048154	ω:	ω0=0.11000	ω1=0.13249	Model 0 vs. Two ratio Model 2	0.428485861	[]
Model 0	19	-8806.361616	ω=	0.11144
Branch model (BM)-cyp1d
Model	np	Ln L	Estimates of parameters			Model compared	LRT P-value	Omega for Foreground Branch
Two ratio Model 2	20	-8151.135602	ω:	ω0=0.11742	ω1=0.15238	Model 0 vs. Two ratio Model 2	0.382396298	[]
Model 0	19	-8151.517094	ω=	0.11888
Branch model (BM)-cyp11a
Model	np	Ln L	Estimates of parameters			Model compared	LRT P-value	Omega for Foreground Branch
Two ratio Model 2	22	-8456.479576	ω:	ω0=0.10843	ω1=0.09658	Model 0 vs. Two ratio Model 2	0.696878067	[]
Model 0	21	-8456.555446	ω=	0.10766
Branch model (BM)-cyp11c
Model	np	Ln L	Estimates of parameters			Model compared	LRT P-value	Omega for Foreground Branch
Two ratio Model 2	20	-7050.573006	ω:	ω0=0.08622	ω1=0.16293	Model 0 vs. Two ratio Model 2	0.007740780	ω1=0.16293
Model 0	19	-7054.119249	ω=	0.09139
Branch model (BM)-cyp17a1
Model	np	Ln L	Estimates of parameters			Model compared	LRT P-value	Omega for Foreground Branch
Two ratio Model 2	20	-8207.726812	ω:	ω0=0.10885	ω1=0.10458	Model 0 vs. Two ratio Model 2	0.883145445	[]
Model 0	19	-8207.737614	ω=	0.10861
Branch model (BM)-cyp17a2
Model	np	Ln L	Estimates of parameters			Model compared	LRT P-value	Omega for Foreground Branch
Two ratio Model 2	20	-6695.634088	ω:	ω0=0.10998	ω1=0.09030	Model 0 vs. Two ratio Model 2	0.535772187	[]
Model 0	19	-6695.825804	ω=	0.10878
Branch model (BM)-cyp19a1a
Model	np	Ln L	Estimates of parameters			Model compared	LRT P-value	Omega for Foreground Branch
Two ratio Model 2	20	-8285.879391	ω:	ω0=0.12117	ω1=0.13987	Model 0 vs. Two ratio Model 2	0.569042038	[]
Model 0	19	-8286.041535	ω=	0.12233
Branch model (BM)-cyp19a1b
Model	np	Ln L	Estimates of parameters			Model compared	LRT P-value	Omega for Foreground Branch
Two ratio Model 2	20	-7327.586353	ω:	ω0=0.13669	ω1=0.12424	Model 0 vs. Two ratio Model 2	0.709526857	[]
Model 0	19	-7327.655728	ω=	0.13578
Branch model (BM)-cyp21
Model	np	Ln L	Estimates of parameters			Model compared	LRT P-value	Omega for Foreground Branch
Two ratio Model 2	20	-7647.451128	ω:	ω0=0.13091	ω1=0.24440	Model 0 vs. Two ratio Model 2	0.005982594	ω1=0.24440
Model 0	19	-7651.228897	ω=	0.13755
Branch model (BM)-cyp26a1
Model	np	Ln L	Estimates of parameters			Model compared	LRT P-value	Omega for Foreground Branch
Two ratio Model 2	20	-7319.033265	ω:	ω0=0.07247	ω1=0.06776	Model 0 vs. Two ratio Model 2	0.839387436	[]
Model 0	19	-7319.053804	ω=	0.07223
Branch model (BM)-cyp26b1
Model	np	Ln L	Estimates of parameters			Model compared	LRT P-value	Omega for Foreground Branch
Two ratio Model 2	22	-6191.767836	ω:	ω0=0.02606	ω1=0.00373	Model 0 vs. Two ratio Model 2	0.008841068	ω1=0.00373
Model 0	21	-6195.195163	ω=	0.02490
Branch model (BM)-cyp26c1
Model	np	Ln L	Estimates of parameters			Model compared	LRT P-value	Omega for Foreground Branch
Two ratio Model 2	20	-7917.299213	ω:	ω0=0.07480	ω1=0.04276	Model 0 vs. Two ratio Model 2	0.044070362	ω1=0.04276
Model 0	19	-7919.326145	ω=	0.07211
Branch model (BM)-cyp27a
Model	np	Ln L	Estimates of parameters			Model compared	LRT P-value	Omega for Foreground Branch
Two ratio Model 2	26	-9037.800826	ω:	ω0=0.16610	ω1=0.20215	Model 0 vs. Two ratio Model 2	0.486456725	[]
Model 0	25	-9038.043003	ω=	0.16751
Branch model (BM)-cyp27b
Model	np	Ln L	Estimates of parameters			Model compared	LRT P-value	Omega for Foreground Branch
Two ratio Model 2	20	-6904.542926	ω:	ω0=0.09288	ω1=0.12766	Model 0 vs. Two ratio Model 2	0.273230957	[]
Model 0	19	-6905.143153	ω=	0.09468
Branch model (BM)-cyp27c
Model	np	Ln L	Estimates of parameters			Model compared	LRT P-value	Omega for Foreground Branch
Two ratio Model 2	20	-6443.324490	ω:	ω0=0.10046	ω1=0.18011	Model 0 vs. Two ratio Model 2	0.027743375	ω1=0.18011
Model 0	19	-6445.746462	ω=	0.10502
Branch model (BM)-hsd3b1
Model	np	Ln L	Estimates of parameters			Model compared	LRT P-value	Omega for Foreground Branch
Two ratio Model 2	20	-7060.892241	ω:	ω0=0.13725	ω1=0.19247	Model 0 vs. Two ratio Model 2	0.184653456	[]
Model 0	19	-7061.772125	ω=	0.14090
Branch model (BM)-hsd3b7
Model	np	Ln L	Estimates of parameters			Model compared	LRT P-value	Omega for Foreground Branch
Two ratio Model 2	20	-4635.776809	ω:	ω0=0.16046	ω1=0.13860	Model 0 vs. Two ratio Model 2	0.638551181	[]
Model 0	19	-4635.887130	ω=	0.15871
Branch model (BM)-hsd11b1la
Model	np	Ln L	Estimates of parameters			Model compared	LRT P-value	Omega for Foreground Branch
Two ratio Model 2	20	-5774.739400	ω:	ω0=0.15303	ω1=0.40742	Model 0 vs. Two ratio Model 2	0.000035343	ω1=0.40742
Model 0	19	-5783.292603	ω=	0.16949
Branch model (BM)-hsd11b2
Model	np	Ln L	Estimates of parameters			Model compared	LRT P-value	Omega for Foreground Branch
Two ratio Model 2	20	-2429.638727	ω:	ω0=0.10642	ω1=0.12057	Model 0 vs. Two ratio Model 2	0.842540127	[]
Model 0	19	-2429.658457	ω=	0.10704
Branch model (BM)-hsd17b1
Model	np	Ln L	Estimates of parameters			Model compared	LRT P-value	Omega for Foreground Branch
Two ratio Model 2	20	-4969.968170	ω:	ω0=0.12770	ω1=0.06018	Model 0 vs. Two ratio Model 2	0.051875544	[]
Model 0	19	-4971.858059	ω=	0.12344
Branch model (BM)-hsd17b3
Model	np	Ln L	Estimates of parameters			Model compared	LRT P-value	Omega for Foreground Branch
Two ratio Model 2	20	-2967.885110	ω:	ω0=0.23891	ω1=0.19517	Model 0 vs. Two ratio Model 2	0.612536349	[]
Model 0	19	-2968.013359	ω=	0.23559
Branch model (BM)-hsd17b4
Model	np	Ln L	Estimates of parameters			Model compared	LRT P-value	Omega for Foreground Branch
Two ratio Model 2	20	-10124.019025	ω:	ω0=0.12482	ω1=0.20872	Model 0 vs. Two ratio Model 2	0.028317188	ω1=0.20872
Model 0	19	-10126.423351	ω=	0.12862
Branch model (BM)-hsd17b7
Model	np	Ln L	Estimates of parameters			Model compared	LRT P-value	Omega for Foreground Branch
Two ratio Model 2	20	-6565.804496	ω:	ω0=0.14236	ω1=0.11587	Model 0 vs. Two ratio Model 2	0.499979470	[]
Model 0	19	-6566.031986	ω=	0.14065
Branch model (BM)-hsd17b8
Model	np	Ln L	Estimates of parameters			Model compared	LRT P-value	Omega for Foreground Branch
Two ratio Model 2	20	-4554.836513	ω:	ω0=0.09536	ω1=0.34931	Model 0 vs. Two ratio Model 2	0.000000806	ω1=0.34931
Model 0	19	-4567.008171	ω=	0.11130
Branch model (BM)-hsd17b10
Model	np	Ln L	Estimates of parameters			Model compared	LRT P-value	Omega for Foreground Branch
Two ratio Model 2	20	-3968.649853	ω:	ω0=0.05728	ω1=0.04812	Model 0 vs. Two ratio Model 2	0.645109262	[]
Model 0	19	-3968.755914	ω=	0.05645
Branch model (BM)-hsd17b12a
Model	np	Ln L	Estimates of parameters			Model compared	LRT P-value	Omega for Foreground Branch
Two ratio Model 2	20	-4102.593140	ω:	ω0=0.12680	ω1=0.09437	Model 0 vs. Two ratio Model 2	0.544735087	[]
Model 0	19	-4102.776557	ω=	0.12558
Branch model (BM)-hsd17b12b
Model	np	Ln L	Estimates of parameters			Model compared	LRT P-value	Omega for Foreground Branch
Two ratio Model 2	20	-3976.040538	ω:	ω0=0.06726	ω1=0.12062	Model 0 vs. Two ratio Model 2	0.125395742	[]
Model 0	19	-3977.214837	ω=	0.06983
Branch model (BM)-hsd17b14
Model	np	Ln L	Estimates of parameters			Model compared	LRT P-value	Omega for Foreground Branch
Two ratio Model 2	20	-5402.738707	ω:	ω0=0.12369	ω1=0.31971	Model 0 vs. Two ratio Model 2	0.000616321	ω1=0.31971
Model 0	19	-5408.601720	ω=	0.13618
Branch model (BM)-hsd20b2
Model	np	Ln L	Estimates of parameters			Model compared	LRT P-value	Omega for Foreground Branch
Two ratio Model 2	20	-6508.871361	ω:	ω0=0.26678	ω1=0.28286			[]
Model 0	19	-6508.897618	ω=	0.26789
Model 0	18	-7731.460378	ω=	0.10666
Branch model (BM)-ara
Model	np	Ln L	Estimates of parameters			Model compared	LRT P-value	Omega for Foreground Branch
Two ratio Model 2	18	-8907.395370	ω:	ω0=0.17383	ω1=0.17936	Model 0 vs. Two ratio Model 2	0.901104790	[]
Model 0	17	-8907.403091	ω=	0.17414
Branch model (BM)-arb
Model	np	Ln L	Estimates of parameters			Model compared	LRT P-value	Omega for Foreground Branch
Two ratio Model 2	20	-10295.083962	ω:	ω0=0.16180	ω1=0.12263	Model 0 vs. Two ratio Model 2	0.250298651	[]
Model 0	19	-10295.744780	ω=	0.15947
Branch model (BM)-esr1
Model	np	Ln L	Estimates of parameters			Model compared	LRT P-value	Omega for Foreground Branch
Two ratio Model 2	19	-7731.264742	ω:	ω0=0.10788	ω1=0.09192	Model 0 vs. Two ratio Model 2	0.531631541	[]
Model 0	18	-7731.460378	ω=	0.10666
Branch model (BM)-esr2a
Model	np	Ln L	Estimates of parameters			Model compared	LRT P-value	Omega for Foreground Branch
Two ratio Model 2	18	-9889.041042	ω:	ω0=0.11435	ω1=0.12037	Model 0 vs. Two ratio Model 2	0.830627246	[]
Model 0	17	-9889.063918	ω=	0.11471
Branch model (BM)-esr2b
Model	np	Ln L	Estimates of parameters			Model compared	LRT P-value	Omega for Foreground Branch
Two ratio Model 2	17	-4589.842014	ω:	ω0=0.07834	ω1=0.06647	Model 0 vs. Two ratio Model 2	0.713965805	[]
Model 0	16	-4589.909188	ω=	0.07777

## Sheet: Branch Model-label genes
Branch model (BM)-star
Model	np	Ln L	Estimates of parameters			Model compared	LRT P-value	Omega for Foreground Branch
Two ratio Model 2	44	-10342.554557	ω:	ω0=0.15676	ω1=0.06009	Model 0 vs. Two ratio Model 2	0.001863536	ω1=0.06009
Model 0	43	-10347.394217	ω=	0.15027
Branch model (BM)-star2
Model	np	Ln L	Estimates of parameters			Model compared	LRT P-value	Omega for Foreground Branch
Two ratio Model 2	44	-10309.064521	ω:	ω0=0.08858	ω1=0.22285	Model 0 vs. Two ratio Model 2	0.000000000	ω1=0.22285
Model 0	43	-10347.394217	ω=	0.15027
Branch model (BM)-cyp11a
Model	np	Ln L	Estimates of parameters			Model compared	LRT P-value	Omega for Foreground Branch
Two ratio Model 2	36	-18580.455626	ω:	ω0=0.15123	ω1=0.11932	Model 0 vs. Two ratio Model 2	0.003546577	ω1=0.11932
Model 0	35	-18584.706879	ω=	0.13631
Branch model (BM)-cyp11c
Model	np	Ln L	Estimates of parameters			Model compared	LRT P-value	Omega for Foreground Branch
Two ratio Model 2	36	-18583.836455	ω:	ω0=0.13789	ω1=0.09400	Model 0 vs. Two ratio Model 2	0.187031415	[]
Model 0	35	-18584.706879	ω=	0.13631
Branch model (BM)-cyp17a1
Model	np	Ln L	Estimates of parameters			Model compared	LRT P-value	Omega for Foreground Branch
Two ratio Model 2	40	-19282.788165	ω:	ω0=0.16424	ω1=0.06478	Model 0 vs. Two ratio Model 2	0.000077897	ω1=0.06478
Model 0	39	-19290.592499	ω=	0.15818
Branch model (BM)-cyp17a2
Model	np	Ln L	Estimates of parameters			Model compared	LRT P-value	Omega for Foreground Branch
Two ratio Model 2	40	-19284.826664	ω:	ω0=0.13903	ω1=0.17880	Model 0 vs. Two ratio Model 2	0.000684205	ω1=0.17880
Model 0	39	-19290.592499	ω=	0.15818
Branch model (BM)-cyp19a1a
Model	np	Ln L	Estimates of parameters			Model compared	LRT P-value	Omega for Foreground Branch
Two ratio Model 2	40	-16966.009728	ω:	ω0=0.14727	ω1=0.14137	Model 0 vs. Two ratio Model 2	0.852453194	[]
Model 0	39	-16966.027024	ω=	0.14703
Branch model (BM)-cyp19a1b
Model	np	Ln L	Estimates of parameters			Model compared	LRT P-value	Omega for Foreground Branch
Two ratio Model 2	40	-16962.862585	ω:	ω0=0.13268	ω1=0.16161	Model 0 vs. Two ratio Model 2	0.011878745	ω1=0.16161
Model 0	39	-16966.027024	ω=	0.14703
Branch model (BM)-hsd17b12a
Model	np	Ln L	Estimates of parameters			Model compared	LRT P-value	Omega for Foreground Branch
Two ratio Model 2	40	-10288.806873	ω:	ω0=0.11696	ω1=0.09200	Model 0 vs. Two ratio Model 2	0.180718199	[]
Model 0	39	-10289.702727	ω=	0.11431
Branch model (BM)-hsd17b12b
Model	np	Ln L	Estimates of parameters			Model compared	LRT P-value	Omega for Foreground Branch
Two ratio Model 2	40	-4983.981128	ω:	ω0=0.09702	ω1=0.06706	Model 0 vs. Two ratio Model 2	0.015179878	ω1=0.06706
Model 0	39	-4986.928863	ω=	0.08049
Branch model (BM)-esr2a
Model	np	Ln L	Estimates of parameters			Model compared	LRT P-value	Omega for Foreground Branch
Two ratio Model 2	40	-22890.116160	ω:	ω0=0.14563	ω1=0.08887	Model 0 vs. Two ratio Model 2	0.041755535	ω1=0.08887
Model 0	39	-22892.188703	ω=	0.14350
Branch model (BM)-esr2b
Model	np	Ln L	Estimates of parameters			Model compared	LRT P-value	Omega for Foreground Branch
Two ratio Model 2	40	-22891.829873	ω:	ω0=0.13909	ω1=0.14750	Model 0 vs. Two ratio Model 2	0.396912546	[]
Model 0	39	-22892.188703	ω=	0.14350
Branch model (BM)-ara
Model	np	Ln L	Estimates of parameters			Model compared	LRT P-value	Omega for Foreground Branch
Two ratio Model 2	38	-28028.307998	ω:	ω0=0.20991	ω1=0.21584	Model 0 vs. Two ratio Model 2	0.645992556	[]
Model 0	37	-28028.413493	ω=	0.21256
Branch model (BM)-arb
Model	np	Ln L	Estimates of parameters			Model compared	LRT P-value	Omega for Foreground Branch
Two ratio Model 2	38	-28021.472388	ω:	ω0=0.21775	ω1=0.09437	Model 0 vs. Two ratio Model 2	0.000194632	ω1=0.09437
Model 0	37	-28028.413493	ω=	0.21256
