# Supplementary material for: The Comparative Survey of Coordinated Regulation of Steroidogenic Pathway in Japanese Flounder (Paralichthys olivaceus) and Chinese Tongue Sole (Cynoglossus semilaevis)
Source: Int J Mol Sci. 2022 May 15;23(10):5520. doi: 10.3390/ijms23105520 (PMC9141715; doi:10.3390/ijms23105520)
Supplement: Supplementary file 1 [file ijms-23-05520-s001.zip › Table S4.FPKM-log2FC-3.xlsx]

## Sheet: Table S4a.Pol-Wild&Gyno-gonad
Gene_id	MT1-FPKM	MT2-FPKM	MT3-FPKM	FO1-FPKM	FO2-FPKM	FO3-FPKM	GNMT1-FPKM	GNMT2-FPKM	GNMT3-FPKM	GFO1-FPKM	GFO2-FPKM	GFO3-FPKM	log2(MT/FO)	PValue	log2(GNMT/GFO)	PValue	log2(GFO/FO)	PValue	log2(GNMT/MT)	PValue
star	0.162886	0	0.441456	0	0	0	0.399091	0	0.781394	0	0	0	8.51833	0.00130906	9.79225	1.11092e-05	0	1	1.27392	0.162748
star2	3.59525	2.95627	10.4522	0.107015	0.348772	0.161477	5.2126	6.25371	9.48801	0.516675	0.650736	0.389239	4.10154	2.21495e-08	3.66781	6.72252e-17	0.782154	0.271198	0.348423	0.491826
cyp1a1	0.206907	0.127694	0.15794	0	0.041949	0	0.330048	0	0.350246	0	0	0.076902	1.54344	0.0964288	1.86911	0.131489	0.060121	1	0.385784	0.759143
cyp1b1	0	0.079582	0.2854	0.084765	0	0.091737	0.12428	0	0.09611	0	0	0.05942	1.12977	0.219715	1.39366	0.196319	-0.736966	0.578441	-0.47307	0.621952
cyp1d1	0.094893	0	0.205785	0	0	0	0.164901	0.245796	0.27399	0.049676	0.064722	0.057833	4.32193	0.000192276	2.38752	3.54289e-05	2.96683	0.00701082	1.03242	0.123609
cyp11a	1.42338	0.90163	2.2948	0	0	0	4.38693	0.964747	2.04447	0	0.050363	0	7.58346	4.03817e-14	5.46713	3.52408e-12	2.76553	0.179283	0.649202	0.255244
cyp11c	5.79799	6.5354	9.45485	0	0	0	6.97995	6.23215	8.48563	0	0	0	14.2595	4.35728e-40	8.52356	1.98845e-56	5.73697	0.319393	0.000980425	1
cyp17a1	2.90271	3.55439	0.950641	0	0.37497	0.521597	4.20544	1.13485	2.46181	0	0	0.233879	3.01668	0.000135647	3.84989	1.72742e-09	-0.801774	0.400672	0.0314385	0.970488
cyp17a2	0.576527	1.45025	1.0821	0	0.063991	0.052432	0.364508	0.770044	0.727234	0	0	0.205576	1.69324	0.00631575	1.13486	0.142954	-0.0144271	1	-0.572806	0.344816
cyp19a1a	0.071493	0	0	13.4828	14.7685	15.1867	0	0.185695	0.199934	32.7556	28.1109	31.8707	-14.2595	2.15383e-47	-7.29928	4.78793e-91	1.08324	3.56125e-12	1.36923	0.202809
cyp19a1b	1.77689	0.116442	0.894892	0	0	0.081398	0	0	0	0	0	0	4.12276	2.14706e-06	1.58496	0.520093	-1.926	0.285473	-4.4638	2.51044e-06
cyp21a	107.725	154.469	201.919	1.1844	1.86024	2.36679	97.1504	28.0603	36.7091	2.68572	5.5216	2.62056	6.36625	3.97051e-50	3.90913	6.36503e-18	0.953332	0.0118629	-1.50379	0.00109453
cyp26a1	0.277455	0.160204	0.340917	57.9863	4.98249	55.8167	0.107181	0.395121	0.51853	3.88069	2.12794	3.30969	-6.63777	2.35201e-18	-3.1396	1.22345e-10	-3.67175	1.32084e-09	-0.17358	0.824157
cyp26b1	0.137601	0.042618	0.101112	0.323142	0.419483	0.686759	0.072189	0.024144	0.054693	0.831175	1.15331	1.54295	-2.28211	0.000118069	-3.86614	2.27162e-15	1.19643	0.00113068	-0.387604	0.641218
cyp26c1	0.670857	0.485717	0.289149	0.194371	0	0.157187	0.211599	0.447595	0.623578	0.533	0.361419	0.397936	1.35962	0.0214194	0.218346	0.663538	1.16993	0.0110788	0.0286502	0.977471
cyp27a1	0	0	0	0	0	0	0.132559	0.09208	0	0	0	0	2.67807	0.31699	7.82443	0.00413967	-4.05889	1	1.08746	0.3869
cyp27b1	0.081308	0.280213	0.210174	0	0	0.061769	0	0	0.060933	0	0	0	1.02748	0.450179	1.36257	0.125164	0.106915	1	-1.40599	0.211583
cyp27c1	0.366607	0.648934	0.54525	2.08503	1.43913	2.05981	0.081459	0.405901	0.671943	1.78389	1.8829	1.52563	-1.66014	0.000568164	-1.79991	3.94201e-05	-0.112561	0.725048	-0.252338	0.657456
hsd3b1	6.20037	7.29411	11.972	0.055803	0.083943	0.149427	6.38225	6.83923	8.07126	0.279904	0.287436	0.543366	6.36825	2.03978e-26	4.28077	1.08744e-26	1.8178	0.00894774	-0.26968	0.46773
hsd3b7	7.01898	6.0606	2.76633	0.758542	0.643852	0.730902	4.71112	2.82005	2.59083	0.731992	0.733002	0.643914	2.79889	1.09407e-09	2.37008	1.34154e-10	-0.0967248	0.830556	-0.525531	0.212275
hsd11b1la	0	0.471436	1.78397	0	0	0	0.478329	0.168118	0.381215	0	0	0	6.42291	4.23288e-06	9.13785	5.36175e-06	-4.05889	1	-1.34395	0.0847456
hsd11b2	1.70025	1.01549	0.404588	0.267885	1.17332	0	0.385931	0	0.830959	0.441283	0.239394	1.05252	1.02748	0.450179	-0.485427	0.694723	0.182864	1	-1.40599	0.211583
hsd17b1	0.282376	0.077803	0.71576	12.9493	8.85352	16.158	0	0	0.650901	16.8907	12.9939	16.3336	-4.70253	1.81001e-19	-5.72937	1.58868e-33	0.307859	0.204773	-0.71898	0.449486
hsd17b3	0	0	0.362615	0.127816	0.096771	0	0.18414	0	0	0	0.116206	0	1.17509	0.460144	0.341037	1	-0.0473057	1	-0.881356	0.589582
hsd17b4	12.2746	15.2429	15.4383	15.0925	12.864	13.6086	19.8907	14.7001	16.3568	14.8279	15.7235	14.0897	0.0676143	0.806186	0.220605	0.303848	0.0966771	0.545247	0.249668	0.416857
hsd17b7	0.517869	1.0747	1.4288	0.254873	0.471667	0.465537	1.23002	1.2824	1.96189	0.191613	0.33166	0.367069	1.11548	0.0859462	1.40502	0.00509133	0.398031	0.502215	0.687578	0.22671
hsd17b8	0	0	0	0.277864	0.007241	0	0	0	0	0	0	0	0.581354	0.125348	0.774722	0.00589536	-0.0338428	0.885866	0.159525	0.6875
hsd17b9	0	0	0	0	0	0	0	0.224652	0.213928	0	0	0	7.51833	0.0423098	3.65535	0.0371185	4.05889	1	0.19592	1
hsd17b10	20.6553	23.2625	35.7568	24.1515	32.4641	27.7051	20.1973	34.8779	33.5712	25.5848	22.0368	28.676	-0.0814727	0.804004	0.228755	0.388589	-0.135067	0.499651	0.175161	0.624138
hsd17b12a	0.779085	0.926781	1.83518	78.9479	74.3322	82.1451	0.587763	1.06063	0.851379	76.2648	71.311	71.3375	-5.97657	1.39776e-54	-6.20506	3.10382e-103	-0.104674	0.423817	-0.333168	0.526777
hsd17b12b	8.74696	12.7003	14.3439	31.1957	22.2318	28.4074	13.653	11.573	13.3875	29.11	23.9771	24.2287	-1.22272	6.55106e-05	-0.994924	5.77958e-06	-0.086895	0.621154	0.1409	0.671948
hsd17b14	1.53851	2.11101	0.975002	0.691618	0.780758	0.269426	0.92366	0.863459	9.64445	0.941813	0.551513	0.456258	-0.980054	0.00102902	-0.648779	0.00157671	-0.00737288	0.966707	0.323902	0.291144
hsd17b15	0	0	0	0	0	0	0	0	0	0	0	0	6.64386	0.123071	0.678072	1	4.05889	1	-1.90689	0.472112
hsd20b2	2.52948	3.76209	3.56048	0.167438	0.261733	0.17837	3.53468	4.3232	3.91186	0.487515	0.297206	0.476566	4.03378	1.69147e-14	3.17859	1.4448e-17	1.11765	0.0320676	0.262459	0.491729
esr1	0.141223	1.27686	1.22314	0	0	0	0.338056	3.70542	1.57149	1.34617	0	0.030907	2.64527	8.51785e-12	1.80532	9.02325e-10	0.762129	0.0179379	-0.0778171	0.824574
esr2a	0	0	0	0.501922	0.096757	0.906241	0.682545	0	0	1.22504	2.11614	1.71441	0.120279	0.718093	0.124925	0.617957	0.413641	0.0491229	0.418287	0.216781
esr2b	0	0	0	0	0	0	0	0	0	0	0	0	1.04788	0.0105481	1.26419	2.0177e-06	0.355831	0.186874	0.572142	0.139115
ara	0.854088	1.48731	2.22289	0.802125	0.447045	0.530879	1.97224	2.05877	3.037	0.955937	1.36061	1.05121	1.2554	0.0112252	1.03651	0.00247075	0.856001	0.0183935	0.637112	0.153691
arb	2.18079	3.86463	3.37544	0.99148	0.704782	1.3302	4.69661	4.59318	5.39321	2.03358	2.09068	2.18208	1.6125	3.46017e-05	1.25402	1.2635e-07	1.02664	0.00020271	0.668161	0.0443766

## Sheet: Table S4b.Pol-Gyno-brain&gonad
Gene_id	GNMB1-FPKM	GNMB2-FPKM	GNMB3-FPKM	GFB1-FPKM	GFB2-FPKM	GFB3-FPKM	GNMT1-FPKM	GNMT2-FPKM	GNMT3-FPKM	GFO1-FPKM	GFO2-FPKM	GFO3-FPKM	log2(GNMB/GFB)	PValue	log2(GNMT/GFO)	PValue
star	0.609713	0.171087	0	0	0	0	2.09278	1.51963	2.46718	0	0	0	3.75489	0.0411543	12.2497	8.272e-11
star2	1.02889	0.425034	0	0	0	0	10.1032	10.483	12.1041	1.84409	3.86012	2.74805	4.61471	0.00841257	0.29592	0.35308
cyp1a1	0.981982	1.17207	0.306059	0.0612	0.592305	17.7387	0.217351	2.02781	0.398868	0.0124175	0.0904021	0	0.776187	0.353951	2.9794	0.16844
cyp1b1	4.4311	3.15686	3.39582	2.64142	3.72952	3.73383	0.0119017	0.0254465	0	0	0	0	-0.31406	0.523245	12.2497	0.87417
cyp1d1	0.080432	0	0.241103	0	0.091078	2.10031	1.77516	1.24536	0.853196	0	0.0725153	0.0211553	0.705715	0.444229	3.728	1.9467e-06
cyp11a	0.623153	0	0	0	0	9.39426	7.41303	7.00197	6.00327	0	0.016593	0.019363	4.36923	0.00671209	7.5276	2.9801e-36
cyp11c	1.64705	1.41705	0	0	0	13.7996	16.6301	12.3763	13.0268	0.0243329	0	0.0295319	5.54174	0.000331012	7.9284	3.3362e-55
cyp17a1	1.49402	1.31014	0	0.098018	0.084357	14.9493	67.9316	53.0341	53.8037	0.278364	0.342146	0.245701	2.12172	0.0230804	5.9811	6.7204e-66
cyp17a2	0.533926	0.090949	0.166758	0.284988	0.310451	0.665084	0.539564	0.758957	0.300277	0.0178465	0.111366	0.0649787	-0.923548	0.203498	1.3793	0.1343
cyp19a1a	0	0	0.088635	1.07247	1.86417	0.34395	0.0238733	0	0.0917936	3.73573	3.18312	5.15298	-4.09374	0.00594126	-8.3155	2.5179e-43
cyp19a1b	16.8063	23.6117	7.20455	0.623661	1.53604	1.07785	0.0239318	0.076751	0.0690138	0.120317	0.218985	0.0547591	1.9802	0.0108978	-2.8978	0.0080113
cyp21a	5.11408	3.52603	0	0.572523	0.431066	2.93636	0.458397	0.19057	0.342718	0.0800208	0	0	2.54704	0.0222628	1.8637	0.11228
cyp26a1	4.93016	6.06393	12.354	13.0155	10.3081	0.086006	0.434175	0.670431	0.556473	24.8903	40.6116	11.0384	-0.883438	0.0591487	-7.2132	2.7596e-08
cyp26b1	13.6574	14.4082	18.8959	9.16198	12.1441	0	0.78118	1.53551	0.872031	0.16892	0.296465	0.224231	0.55273	0.111763	0.53172	0.21104
cyp26c1	0	0	0	0.062426	0.043018	0.093673	1.43741	1.18871	1.31654	0.289745	0.434292	0.258568	-0.857981	0.569173	0.3338	0.42108
cyp27a1	1.01292	0	0.42737	0.142285	0.672553	6.31354	3.28132	2.33854	6.09811	0.117835	0.26553	0.190682	-1.18244	0.217017	2.7175	0.0036691
cyp27b1	2.11785	2.31414	2.22094	1.74188	2.10265	2.86347	0.651625	0.928805	0.704678	0.0511884	0	0.0207084	-0.0504116	0.943004	3.256	0.00048534
cyp27c1	10.4044	13.1518	12.0053	5.80879	14.361	0	0.613114	0.677282	0.491134	0.308244	0.494234	0.483217	-0.0466027	0.917087	-1.1968	0.010901
hsd3b1	1.50948	2.32255	0	0	0.088716	0	21.9577	16.9358	17.9651	0.29818	0.120601	0.100525	3.62727	0.00159275	5.0619	7.7431e-47
hsd3b7	2.6864	3.82283	1.2123	1.62454	2.48264	0	3.79769	4.47012	3.28162	2.08194	1.57116	3.42038	0.18603	0.752703	-0.96198	0.033881
hsd11b1la	0	0.357638	0	0	0.154117	0.683403	3.51534	3.85688	3.73485	0.145341	0.120928	0.282231	0.234465	0.936147	2.6828	4.7536e-07
hsd11b2	0.833971	0.535752	0.743066	1.26333	0.425884	23.1673	0.126541	1.6233	1.82458	0.477139	0.165414	0.48257	-0.713696	0.537091	-0.0086772	1
hsd17b1	0	0	0	2.16597	0.839753	48.731	0.430868	0.418735	0.451828	4.82471	6.01631	6.06468	-3.03847	0.0165084	-5.3643	3.2641e-47
hsd17b3	4.77143	7.26803	7.59663	2.23064	6.11878	0.254042	0.18113	0.451809	0.696451	0.0379431	0	0	0.120081	0.852087	3.3673	0.10385
hsd17b4	20.63	21.7649	23.5915	20.9708	24.081	15.9125	18.6123	21.0263	18.3426	17.4924	16.5816	19.8102	-0.124741	0.709923	-1.5693	1.778e-10
hsd17b7	0.346757	0	0	0.099521	0.137107	0	1.22214	2.17749	1.91882	0.460824	0.239636	0.217499	-0.894818	0.420108	0.82965	0.13985
hsd17b8	15.8854	13.2483	18.1185	18.5913	16.7151	28.6613	0.607846	0.696216	0.417355	0.136427	0.170266	0.0993452	-0.119326	0.764756	0.39278	0.73449
hsd17b9	0	0	0	0	0	1.36896	0.242285	0.414415	0.419218	0	0.063343	0.0369588	-12.2497	0.00895129	1.7975	0.28636
hsd17b10	20.0296	26.1922	22.3039	32.5812	27.8635	2.35722	16.4271	16.9776	20.1449	27.9179	20.225	26.6817	-0.434101	0.276078	-2.1571	5.6279e-12
hsd17b12a	8.8818	14.6518	11.3542	36.5597	19.2313	0.177154	0.815438	1.54731	1.23456	123.924	126.474	142.27	-1.05564	0.0145572	-8.4466	2.5783e-156
hsd17b12b	40.1536	44.0441	41.3871	39.6745	43.8466	9.07272	32.342	32.7718	37.5726	38.6001	32.9366	45.6667	-0.148505	0.655937	-1.8586	5.2853e-14
hsd17b14	22.5739	26.1856	6.86545	5.31805	6.30472	0	0.712391	0.614164	1.07137	1.11202	1.08894	0.73615	-0.00746083	0.983282	-1.9635	1.1622e-06
hsd17b15	0	0	0	0	0.152884	0.502622	0.661853	0.919798	0.508969	0	0.0216293	0	0.544321	1	4.9355	0.00035426
hsd20b2	2.90103	3.53778	2.35635	2.01376	3.12389	0	2.30617	2.04625	1.8843	0.260872	0.557705	0.281431	-0.0791978	0.89243	0.83589	0.051296
esr1	1.16042	0.999741	0.331284	0.456008	0.520165	0.619873	0.392533	0.82101	0.508569	0.0536268	0.0557737	0.0260338	1.99318	0.606162	1.9661	0.0072042
esr2a	1.57025	1.7552	0.253229	0.935487	0.466767	9.067	0	0.0307335	0	0	0.00939519	0	0.739043	0.234042	-0.0068469	1
esr2b	1.18953	1.01403	0.291962	0.553976	0.501451	2.89921	0.00997239	0	0	0	0	0	0.361856	0.36272	12.2497	1
arb	2.97179	2.5813	2.19644	0.985559	1.36496	6.68479	5.85124	7.37436	4.53698	0.185715	0.220742	0.251153	0.596484	0.13559	3.0787	2.7142e-20

## Sheet: Table S4c.Cse-HPG tissues
Gene_id	ML1_FPKM	ML2_FPKM	ML3_FPKM	FL1_FPKM	FL2_FPKM	FL3_FPKM	MB1_FPKM	MB2_FPKM	MB3_FPKM	FB1_FPKM	FB2_FPKM	FB3_FPKM	MP1_FPKM	MP2_FPKM	MP3_FPKM	FP1_FPKM	FP2_FPKM	FP3_FPKM	MT1_FPKM	MT2_FPKM	MT3_FPKM	FO1_FPKM	FO2_FPKM	FO3_FPKM	log2(ML/FL)	PValue	log2(MB/FB)	PValue	log2(MP/FP)	PValue	log2(MG/FG)	PValue
star-1	0	0	0	0	0	0	0	0	0	0.115881	0.42358	0.634536	0	0	0	0	0.104919	0	0	0	0	0	0	0	0	1	-9.80843	0.250006	-6.05889	1	0	1
star-2	0	0	0.217744	0.555127	0	0.668689	0.203759	0.834978	0.216688	0.49873	0.128764	0	0	0.249492	0.379032	0	0	0.388314	10.5031	10.291	17.7705	0.504833	0.237103	0.32649	-2.43155	0.625058	1.05482	0.625006	0.712718	1	5.60691	1.05854e-24
star-3	0	0	0	0	0	0.197435	0	0	0.135263	1.94633	2.40209	2.65346	0	0	0	0.612082	0.527549	1.04806	1.12897	1.39773	1.64634	0.036918	0.056157	0.22012	-6.82443	1	-5.68966	6.10831e-05	-10.3987	0.0625146	4.16678	0.000490304
star2	0.064322	0	0.060812	0.161183	0	0	1.92882	3.38118	2.07416	3.50106	7.35331	4.53784	3.2105	4.38729	1.27621	2.37305	4.85873	2.34185	5.65722	7.80575	10.0576	0.510802	0.456135	0.710046	-0.321928	1	-1.05378	0.107785	-0.0734273	1	4.16129	4.20314e-09
cyp1a1	65.0734	43.2583	68.8116	84.2444	56.2532	52.4826	3.38035	4.38194	3.89011	4.26695	3.94419	1.83914	0.830421	0.290982	0.879034	0.262571	0.145331	0.762903	0.538049	0.706105	2.13907	1.42068	3.58593	2.21789	-0.0785682	0.781564	0.243575	0.665523	0.814968	0.687522	-0.654708	0.327336
cyp1b1	0	0.315388	0.051308	0.212674	0.317291	0.436768	3.21329	8.59914	5.49632	8.20352	5.91769	4.46495	0.896578	0.524572	2.43116	6.70445	0.647921	0.927969	0.364021	0.303634	0.107205	0.191652	0.169112	0.323029	-1.34873	1	-0.0670005	0.909973	-1.05069	0.226549	0.614975	1
cyp1c1	2.49229	2.42225	4.87738	3.17392	3.48411	3.71908	19.0706	20.4236	28.523	28.5302	34.8346	35.0137	13.342	13.0663	9.04554	15.7511	12.2556	11.5937	2.55571	4.4561	3.45337	0.401888	0.060005	0.139251	-0.042918	1	-0.509728	0.00399752	-0.106261	0.700046	4.54768	3.82112e-09
cyp11a	1.30579	0.669278	1.93513	2.76503	2.57847	3.76253	0.114374	0	0.127471	0.128136	0	0	0	0	0.132838	0	0	0	6.65247	7.91614	7.36524	0.096222	0	0	-1.18082	0.0296406	0.923379	1	6.38082	1	8.32433	7.69339e-18
cyp11c	0.289588	0.184954	0.406518	0.166224	0.150882	0.101909	0.114662	0.074054	0.078373	0.392832	0.175775	0.117275	0	0	0.666524	0.030368	0.060409	0	17.1533	15.8107	21.4765	2.32467	3.23004	4.39686	1.1394	1	-1.33121	1	2.9542	1	2.87999	1.90952e-20
cyp17a1	0	0.181007	0	0	0	0	0.711284	1.67159	1.18621	0.964353	1.3385	0.767736	0.259144	0.181901	0.462225	0.483645	0.434364	0.077168	10.7803	13.3035	25.5093	4.43037	5.18534	3.26394	6.54432	1	0.287137	1	-0.0995357	1	2.45534	4.55451e-10
cyp17a2	0	0	0.034136	0	0	0	4.47862	4.17721	3.66876	4.07926	3.57514	4.76104	1.77961	1.5149	1.63973	1.5717	1.75665	1.5747	6.45613	7.34849	7.31654	0.355933	0.195551	0.238689	4.32193	1	0.0162102	1	0.0562769	1	5.17742	7.69339e-18
cyp19a1a	0.074114	0	0	0	0	0	0.044454	0	0	0	0.168178	0.094304	0.048726	0	0.27425	0	0.024912	0.056692	5.36152	7.56167	6.38552	9.09653	1.88505	4.84344	5.1964	1	-2.61143	1	2	1	0.958319	0.0282763
cyp19a1b	0.090325	0.125947	0	0.087882	0	0	14.752	11.6036	10.6401	8.84232	8.92736	9.10651	41.6929	41.9935	32.1868	7.13475	12.4431	14.5829	0.117745	0.258475	0.338341	0.031679	0.063822	0	1.4021	1	0.486804	0.0516456	1.80582	1.51236e-14	3.38773	0.500031
cyp21a	4.02085	3.81253	4.80368	5.27536	8.48039	6.27616	0.754727	1.12402	0.350946	0.576569	0.577453	0.689171	0.454542	0.359909	1.40357	0.447213	0.284127	0.757946	17.8418	22.8824	23.3031	2.63343	0.745517	1.61093	-0.626353	0.125176	0.304691	1	0.607519	0.726588	4.11548	5.65231e-32
cyp26a1	0.036449	0.024856	0.070088	0.09091	0.071493	0.050023	4.37409	5.37582	4.79003	5.03647	4.34558	3.7874	0.382874	0.565308	0.423834	0.241083	0.482118	0.190811	0.833814	1.5655	1.00899	0.128984	0.106	0.061637	-0.710493	1	0.171526	0.698948	0.624032	1	3.95807	0.00391507
cyp26b1	0.30693	0.189149	0.424168	0.928141	1.23016	0.467615	8.21269	7.60117	8.30088	8.73606	8.81895	8.50939	0.360334	0.160406	0.669297	0.401935	0.35189	0.557277	0.558599	0.861504	0.691999	0.14842	0	0.047531	-1.4619	0.289214	-0.0867503	0.848256	-0.111031	1	3.85175	0.0312794
cyp26c1	0	0	0	0.120301	0	0	0.364058	0.2757	0.407398	0.326801	0.498418	0.225706	1.92702	1.72143	1.4166	0.376565	1.61048	1.61623	0.919814	1.05901	0.827963	0.017881	0	0	-6.05889	1	0.0119726	1	0.529355	0.480776	7.67948	0.00782621
cyp27a7	0.046427	0.084005	0.066063	0	0	0.107572	2.21913	2.33619	1.405	2.57001	2.8716	2.75036	15.6447	16.8723	14.6433	6.54599	9.97575	8.11274	0.158349	0.138466	0.815476	0.287839	0	0.156056	0.959358	1	-0.430031	0.473181	0.981035	6.30916e-05	1.77844	0.625047
cyp27b1	41.4306	11.3597	17.0694	29.2008	5.96394	13.5568	0.269763	0.061251	0.044221	0.418897	0.309626	0.310913	0.040632	0.002559	0.103192	0.228991	0.255739	0.068552	0.144658	0.159702	0.326177	0.046333	0.125029	0.223334	0.562719	0.282684	-1.4397	1	-1.91754	1	1.12928	1
cyp27c1	0.065299	0.182866	0.439581	0	0	0.076463	7.28153	7.9897	8.25939	8.55666	11.017	7.65298	3.89261	3.2138	4.20408	4.91007	4.42876	4.14058	0.187579	0.914742	0.796055	20.8336	16.1783	20.5989	3.20645	0.500039	-0.185237	0.50486	-0.206808	0.677995	-4.49386	8.64793e-23
hsd3b1	0	0.074356	0	0.168196	0.1412	0.155551	3.8463	3.44096	3.32131	3.20693	4.72493	3.5456	0.589502	0.367071	2.04155	0.740668	0.680444	0.465816	17.8386	17.8592	26.7714	0.675317	0.455707	0.683761	-2.58496	1	-0.08908	0.885454	0.696608	0.753935	5.53528	2.64224e-35
hsd3b7	31.5344	18.0133	19.8625	15.9588	12.1993	11.1378	1.87998	2.93622	0.88026	1.2712	1.99215	2.07993	1.91398	3.62626	2.32553	1.02173	1.255	2.32798	10.0262	8.39566	6.83789	0.434794	0.974545	0.297903	0.860119	0.00423657	0.125531	1	0.81242	0.247939	4.3201	7.98901e-18
hsd11b1la	6.34618	4.81736	4.80544	6.11182	5.91081	5.56425	0.057472	0.300977	0.10999	0.037842	0.485443	0.633214	0.16322	0	0.052704	0.209484	0.124245	0.220445	1.09367	0.786944	1.2921	0.29548	0.296463	0.298845	0.146764	0.605399	-1.9922	0.0127313	-0.790055	0.307593	-1.82612	1.56816e-08
hsd11b1lb	23.3904	14.9576	19.792	20.2272	17.3595	16.3989	0.709479	0.363138	0.526407	1.18663	2.74695	2.51488	1.00052	1.05802	2.05377	2.4487	1.63657	3.2074	2.92622	3.49683	3.5296	16.2273	18.2583	13.1197	-0.0689097	1	-1.54279	1	-1.10962	1	2.14756	0.070381
hsd11b2	2.83118	5.76257	4.09247	3.32429	4.16716	2.19397	7.28307	9.25039	6.41954	3.86854	5.30184	4.82002	1.84356	0.898147	2.12424	0.371855	0.56116	1.27626	19.8387	19.2285	33.2564	0.387435	0.43461	0.573377	0.435401	0.341897	0.741923	0.0352973	1.17539	0.301844	6.1243	3.64459e-34
hsd17b1	0.058129	0.212514	0.048384	0.058464	0.280301	0.227538	0.832673	0.364207	0.905077	0	0.85504	0.941823	3.17269	7.21167	6.5513	4.10278	3.36359	4.50988	11.1355	8.97755	10.763	8.9467	4.48595	5.49294	-0.803603	1	0.231843	1	0.538773	0.200353	1.14057	0.000239437
hsd17b2	0.080493	0.222169	0.231912	0.322456	0	0.378722	0.50295	0.540412	0.42262	0.700644	0.127406	0.425132	1.09214	1.61533	1.11434	0.534925	0.472835	0.326838	0.137268	0.179514	0.242555	1.47352	0.655719	0.575303	-0.357157	1	0.2674	1	1.56871	0.226623	-1.8365	0.289186
hsd17b3	0	0	0	0	0	0	1.59114	2.85847	1.72679	2.79841	4.31545	3.22245	2.8547	1.49917	3.36447	3.42802	4.62812	4.46465	0	0	0	0	0	0	0	1	-0.733097	0.3075	-0.691675	0.265094	0	1
hsd17b4	58.6819	66.3869	52.8572	33.1102	41.486	44.0701	34.8064	35.4899	33.0753	20.996	23.3674	25.5395	25.7569	29.676	29.2428	25.3945	28.2835	27.6099	14.2427	14.864	16.8712	4.09809	4.9966	3.63712	0.620539	0.0087204	0.590317	0.000360482	0.102722	0.624992	2.28494	1.52422e-15
hsd17b7	0.053364	0	0.04515	0	0	0	0.174004	0.268624	0.340583	0.065076	0.680079	0.087531	0.660914	0.163823	1.11605	0.294805	0.270981	0.61568	1.17061	0.509929	0.591836	0.06149	0.225734	0.174882	5.82443	1	-0.168038	1	0.766328	0.687522	2.77507	0.125082
hsd17b8	3.80331	2.31433	3.40753	2.61259	4.40051	4.94328	2.91036	2.40138	4.82649	5.4523	3.26556	4.92395	6.75235	5.11243	7.10156	4.08887	4.41927	5.85079	27.5621	28.8924	18.6686	58.6114	45.5809	64.3197	-0.334861	0.480736	-0.398186	0.401152	0.43893	0.228776	-0.758081	0.00122775
hsd17b10	2.56166	3.8811	2.69334	1.77119	4.62968	3.78531	16.4215	15.902	15.8376	17.322	19.9082	21.9873	6.78505	12.1426	6.79359	7.97605	8.9464	8.15527	30.5388	29.2814	28.6619	117.858	97.2778	110.346	-0.123848	0.883203	-0.273036	0.186216	0.082341	0.846992	-1.44845	3.83659e-13
hsd17b12a	0	0	0	0.049776	0.145247	0.138784	2.9496	3.94742	3.40941	1.67397	2.69843	1.98644	4.38125	5.01276	4.84432	3.86835	3.3965	3.66862	0.479235	0.381409	0.32498	7.54629	5.72192	7.67388	-7.54432	1	0.722797	0.187803	0.426614	0.410394	-3.71748	2.61695e-09
hsd17b12b	14.0626	13.5275	12.5663	14.5451	15.4464	16.7898	38.0846	34.7637	40.7184	43.4654	41.3683	42.2779	13.846	11.6736	14.5032	18.2306	17.1992	17.304	19.7048	19.433	23.8831	38.6774	43.8717	37.3792	-0.183028	0.512371	-0.137364	0.359772	-0.351743	0.144389	-0.495878	0.0255642
hsd17b14	30.5721	32.9498	28.5313	22.6461	29.5599	26.5377	7.04538	6.19862	6.80975	8.33752	7.88088	6.8518	1.38975	0.7041	3.21281	2.99862	0.774689	1.77382	13.5844	22.1757	21.4948	41.5802	49.5344	37.3614	0.262579	0.294411	-0.176007	0.606423	-0.0214372	1	-0.734964	0.00238894
hsd20b2	0.063095	0.025881	0.055633	0	0.018376	0	0.068567	0.089946	0.143067	0.081311	0.097102	0.255268	3.19629	2.79115	3.48242	7.29494	3.91501	4.57765	3.98151	3.04009	5.01798	0.260764	0.127328	0.054669	3.05889	1	-0.485427	1	-0.686648	0.0985789	5.19967	2.40647e-10
esr1	0.893124	0.768626	0.903859	0.942919	1.34209	1.08566	1.20843	1.28639	0.934025	1.32305	1.96684	1.46393	347.157	321.44	297.557	167.87	211.871	197.779	1.91677	3.14099	3.43859	1.59862	0.614295	0.637961	-0.352768	0.774518	-0.442005	0.790538	0.800963	2.16891e-08	2.022	0.00261711
esr2a	24.8778	25.1643	29.1124	23.0082	25.1528	22.2486	9.1894	9.09416	8.05588	9.04447	9.64102	8.71892	43.3358	39.6746	43.9896	36.5166	38.0032	39.8949	26.0747	42.1062	39.218	2.40152	2.17885	1.50233	0.209606	0.407743	-0.0303933	1	0.195851	0.252099	4.5751	7.01004e-38
esr2b	6.82388	6.10354	4.91962	17.9149	16.3347	17.751	0.997635	0.881487	0.925243	0.901962	0.70138	1.13508	4.49993	3.71731	4.70539	3.47761	3.17023	2.01778	6.01921	8.94892	6.94658	3.99221	3.42049	3.68058	-1.50466	8.69378e-06	-0.0333438	1	0.59386	0.256087	1.44306	8.39226e-05
ara	4.75179	4.82452	5.16596	4.75216	4.23567	4.73881	2.38975	2.90548	2.65223	4.69434	5.04147	4.52636	1.53104	1.39481	1.98776	1.36485	2.13355	2.55807	3.65873	4.83574	3.82641	1.22739	2.09015	2.40926	-0.196075	0.658671	0.191034	0.803631	1.01985	0.00234631	-1.43414	1.54269e-05
arb	4.80857	4.51051	4.67233	5.04133	4.67144	8.01736	2.43756	0.647879	1.13995	1.11978	1.7378	0.664023	8.74096	9.30881	8.31679	4.81477	3.97054	4.57815	3.57273	4.0347	3.17082	11.9657	12.996	12.5496	0.143941	0.722677	-0.815469	0.0789932	-0.264578	0.677722	1.53248	0.000545208

## Sheet: Table S4d.Cse-brain&gonad
Gene_id	MB-FPKM	FB-FPKM	NMB-FPKM	MT-FPKM	FO-FPKM	NMT-FPKM	log2(MB/FB)	p_value	log2(NMB/FB)	p_value	log2(NMB/MB)	p_value	log2(MT/FO)	p_value	log2(NMT/FO)	p_value	log2(NMT/MT)	p_value
star-2	1.83899	0.647117	0.918852	27.6905	0.0680817	7.93303	1.50682	0.1742	0.505805	1	-1.00101	0.0342	8.66791	0.2051	6.86446	0.2051	-1.80345	5e-05
star-3	2.08474	4.34627	3.0375	4.0125	0.142585	6.58383	-1.05991	0.0006	-0.516895	0.03875	0.543014	0.0714	4.81461	0.044	5.52904	0.044	0.714425	0.00025
star2	20.7849	6.63407	20.041	27.9258	15.202	20.2783	1.64757	5e-05	1.59499	5e-05	-0.0525799	0.6178	0.877343	5e-05	0.415683	0.00395	-0.46166	0.01685
cyp1a1	1.96663	4.88888	2.33857	7.16013	3.6418	2.05171	-1.31378	5e-05	-1.06388	5e-05	0.249903	0.2395	0.975337	5e-05	-0.827824	5e-05	-1.80316	5e-05
cyp1b1	10.0809	9.07173	11.9858	0.44994	0.026692	0.588783	0.152172	0.14635	0.401878	5e-05	0.249706	0.0112	4.07525	1	4.46326	1	0.388004	1
cyp1c1	0.180542	0.182249	0	0.155791	0	0.178394	-0.0135778	1	#NAME?	1	#NAME?	1	inf	1	inf	1	0.195454	1
cyp11a	0	0.0650149	0	9.57408	0	13.0194	#NAME?	1	#NAME?	1	0	1	inf	5e-05	inf	5e-05	0.443459	5e-05
cyp11c	0.608538	0.46315	0.809938	41.5686	5.5804	28.7041	0.393868	1	0.806333	1	0.412464	1	2.89705	5e-05	2.36282	5e-05	-0.534237	5e-05
cyp17a1	0.644487	0.741313	0.90997	21.5033	3.37577	20.1717	-0.201933	1	0.295736	1	0.497669	1	2.67127	0.0279	2.57904	5e-05	-0.0922221	0.76665
cyp17a2	1.83701	0.99181	1.8429	40.4129	0.395135	36.5395	0.889223	0.00785	0.893841	0.0076	0.00461837	0.96415	6.67633	5e-05	6.53097	5e-05	-0.145358	0.00415
cyp19a1a	0.0584647	0.120999	0	5.85085	2.46808	3.10726	-1.04935	1	#NAME?	1	#NAME?	1	1.24526	5e-05	0.332256	0.0305	-0.913003	5e-05
cyp19a1b	6.35141	3.47133	5.82325	0.0357824	0	0.0183616	0.871589	0.31145	0.746337	5e-05	-0.125252	0.6332	inf	1	inf	1	-0.962556	1
cyp21a2	1.39145	0.620499	0.171394	75.0636	1.06347	121.781	1.16509	1	-1.85611	1	-3.0212	1	6.14126	5e-05	6.83937	5e-05	0.698107	5e-05
cyp26a1	9.07245	5.81068	11.4089	12.8928	0.158496	30.2212	0.642785	5e-05	0.973378	5e-05	0.330593	0.00135	6.34598	0.0026	7.57497	0.0026	1.22899	5e-05
cyp26b1	0.320006	0.0625197	0	0.0272688	0.304274	0	2.35572	1	#NAME?	1	#NAME?	1	-3.48005	1	#NAME?	1	#NAME?	1
cyp26c1	0.304372	0.433358	1.17107	0	0.0344262	0.0365117	-0.509723	1	1.4342	1	1.94392	1	#NAME?	1	0.0848537	1	inf	1
cyp27a7	4.70639	2.87066	3.1278	2.24833	0.337742	2.15872	0.713239	0.00055	0.123765	0.56255	-0.589474	0.00325	2.73486	0.00055	2.67618	0.00055	-0.0586809	0.7844
cyp27b1	0.333313	0.406082	0.130109	0.37574	0	0.17401	-0.284896	1	-1.64206	1	-1.35716	1	inf	1	inf	1	-1.11057	1
hsd3b1	2.85407	5.50678	8.29778	48.5276	0.23962	51.3515	-0.948187	5e-05	0.591517	5e-05	1.5397	5e-05	7.66191	0.0001	7.74351	0.0001	0.081602	0.05815
hsd3b7	2.68352	3.36061	5.90325	18.9578	0.253465	25.8593	-0.324598	0.1077	0.812784	5e-05	1.13738	5e-05	6.22486	0.0001	6.67275	0.0001	0.447886	5e-05
hsd11b1lb	0.122421	0.100319	0.121213	0.543993	0.157594	0.354028	0.287256	1	0.272949	1	-0.0143069	1	1.78737	1	1.16765	1	-0.619725	1
hsd11b2	3.11673	2.20588	4.88103	44.0892	0.0727631	31.8817	0.498677	0.29705	1.14583	0.00125	0.647152	0.22325	9.243	0.00115	8.77531	0.00115	-0.467694	5e-05
hsd17b1	0.496001	0.452288	0.401806	13.9344	3.42402	7.0334	0.133101	1	-0.170742	1	-0.303844	1	2.02488	5e-05	1.03853	5e-05	-0.986353	5e-05
hsd17b2	1.60761	2.4329	2.99485	0.793852	1.32995	1.17299	-0.597765	0.07495	0.299807	0.28885	0.897571	0.00795	-0.744433	0.0919	-0.181183	0.5962	0.56325	0.18125
hsd17b4	37.0099	21.0386	27.4033	20.7916	10.5226	20.4298	0.814873	5e-05	0.381309	5e-05	-0.433564	5e-05	0.982504	5e-05	0.957178	5e-05	-0.0253264	0.66605
hsd17b7	0.218831	0	0	0.158763	0	0.36243	inf	1	0	1	#NAME?	1	inf	1	inf	1	1.19083	1
hsd17b8	12.9246	12.001	8.63898	30.8398	57.8659	24.6979	0.106967	0.78125	-0.474223	0.39	-0.58119	0.2056	-0.907918	0.1202	-1.22832	0.06345	-0.320406	0.2733
hsd17b10	56.5476	50.1269	46.9319	39.4653	223.505	24.6891	0.173882	0.0285	-0.0950164	0.2492	-0.268898	0.0007	-2.50165	5e-05	-3.17836	5e-05	-0.676707	5e-05
hsd17b12a	8.41986	9.15456	10.9273	1.22127	54.9215	1.238	-0.120695	0.27215	0.255372	0.012	0.376067	0.0003	-5.49092	5e-05	-5.47129	5e-05	0.0196235	0.9632
hsd17b12b	56.7065	49.8925	49.191	21.8468	54.4618	25.1617	0.184691	5e-05	-0.0204283	0.6352	-0.205119	5e-05	-1.31782	5e-05	-1.11401	5e-05	0.203813	0.0005
hsd17b14	13.6684	14.9139	8.50444	32.9085	78.9166	23.386	-0.125816	0.34265	-0.810371	5e-05	-0.684555	5e-05	-1.26187	5e-05	-1.75468	5e-05	-0.492814	5e-05
hsd20b2	0.0522319	0.307416	0.214496	4.089	0.16146	3.29847	-2.55719	1	-0.51924	1	2.03795	1	4.6625	0.03145	4.35255	0.0315	-0.309949	0.5445
esr1	1.37547	1.07661	0.67629	6.47648	0.218435	9.95817	0.353434	1	-0.670781	1	-1.02422	1	4.88994	5e-05	5.51061	5e-05	0.62067	5e-05
esr2a	13.2453	10.4067	12.2151	89.6792	2.34849	110.53	0.347961	5e-05	0.231149	0.00015	-0.116812	0.0413	5.25497	5e-05	5.55655	5e-05	0.301586	5e-05
esr2b	0.0988192	0.0703137	0.0402925	0.0926434	0	0	0.490985	1	-0.803296	1	-1.29428	1	inf	1	0	1	#NAME?	1
ara	2.52151	4.07414	2.59438	7.23161	27.905	16.4749	-0.692206	0.00125	-0.651105	0.00295	0.0411015	0.8552	-1.94813	5e-05	-0.76025	5e-05	1.18788	5e-05
arb	2.1309	3.19391	3.09222	5.00517	0.707228	7.63894	-0.583863	0.0025	-0.0466797	0.7871	0.537184	0.0064	2.82317	5e-05	3.43313	5e-05	0.609954	5e-05
