# Supplementary material for: The Comparative Survey of Coordinated Regulation of Steroidogenic Pathway in Japanese Flounder (Paralichthys olivaceus) and Chinese Tongue Sole (Cynoglossus semilaevis)
Source: Int J Mol Sci. 2022 May 15;23(10):5520. doi: 10.3390/ijms23105520 (PMC9141715; doi:10.3390/ijms23105520)
Supplement: Supplementary file 1 [file ijms-23-05520-s001.zip › Table S5.PCC&PPI-0.8.xlsx]

## Sheet: Table S5a.Pol-Wild&Gyno-gonad
Corelation Coefficient				Node Table
Node1	Node2	cor		AverageShortestPathLength	BetweennessCentrality	ClosenessCentrality	ClusteringCoefficient	Degree	Eccentricity	IsSingleNode	name	NeighborhoodConnectivity	NumberOfDirectedEdges	NumberOfUndirectedEdges	PartnerOfMultiEdgedNodePairs	Radiality	selected	SelfLoops	shared name	Stress	TopologicalCoefficient
hsd3b1	cyp11c	0.984448		1.58333	0.153232	0.631579	0.5	13	4	FALSE	hsd17b12a	8.38462	0	13	0	0.955128	FALSE	0	hsd17b12a	348	0.381119
hsd17b12a	hsd17b1	0.962107		1.66667	0.0836641	0.6	0.575758	12	4	FALSE	cyp11c	9	0	12	0	0.948718	FALSE	0	cyp11c	290	0.428571
hsd17b12a	cyp27c1	0.958759		1.66667	0.0836641	0.6	0.575758	12	4	FALSE	hsd20b2	9	0	12	0	0.948718	FALSE	0	hsd20b2	290	0.428571
hsd20b2	cyp11c	0.955668		1.625	0.219322	0.615385	0.581818	11	3	FALSE	hsd3b1	9.09091	0	11	0	0.951923	FALSE	0	hsd3b1	392	0.413223
hsd17b12b	cyp27c1	0.952946		1.83333	0.113584	0.545455	0.577778	10	4	FALSE	cyp27c1	8.5	0	10	0	0.935897	FALSE	0	cyp27c1	196	0.466667
hsd17b12b	hsd17b12a	0.951727		1.91667	0.0483813	0.521739	0.694444	9	4	FALSE	hsd17b1	9.22222	0	9	0	0.929487	FALSE	0	hsd17b1	148	0.512346
hsd17b12b	hsd17b1	0.941973		1.91667	0.112785	0.521739	0.638889	9	4	FALSE	cyp19a1a	8.88889	0	9	0	0.929487	FALSE	0	cyp19a1a	250	0.493827
hsd17b1	cyp27c1	0.936441		1.91667	0.0633846	0.521739	0.611111	9	4	FALSE	hsd17b7	8.55556	0	9	0	0.929487	FALSE	0	hsd17b7	236	0.475309
star2	hsd3b1	0.9303		1.95833	0.0071805	0.510638	0.857143	8	4	FALSE	hsd17b12b	10.125	0	8	0	0.926282	FALSE	0	hsd17b12b	20	0.5625
cyp26b1	cyp19a1a	0.930141		1.95833	0.0573029	0.510638	0.607143	8	4	FALSE	star2	9	0	8	0	0.926282	FALSE	0	star2	222	0.5
star2	cyp11c	0.929818		2.20833	0.0220933	0.45283	0.666667	7	5	FALSE	ara	7.85714	0	7	0	0.907051	FALSE	0	ara	100	0.52381
hsd3b1	hsd20b2	0.924665		2.20833	0.0141985	0.45283	0.733333	6	5	FALSE	arb	9.5	0	6	0	0.907051	FALSE	0	arb	76	0.59375
hsd17b1	cyp19a1a	0.92375		2.04167	0.0952381	0.489796	0.533333	6	3	FALSE	cyp17a2	9	0	6	0	0.919872	FALSE	0	cyp17a2	216	0.529412
star2	hsd17b7	0.920577		2.25	0.00546929	0.444444	0.8	5	5	FALSE	hsd3b7	8.8	0	5	0	0.903846	FALSE	0	hsd3b7	12	0.55
arb	ara	0.919682		2.75	0.000603865	0.363636	0.833333	4	5	FALSE	cyp1d1	7.5	0	4	0	0.865385	FALSE	0	cyp1d1	2	0.833333
hsd17b7	ara	0.916499		2.29167	0.0411749	0.436364	0.5	4	5	FALSE	cyp17a1	7.75	0	4	0	0.900641	FALSE	0	cyp17a1	76	0.5
esr2a	cyp26b1	0.906226		2.58333	0.0293931	0.387097	0.5	4	5	FALSE	star	6.75	0	4	0	0.878205	FALSE	0	star	58	0.590909
hsd20b2	arb	0.904849		2.29167	0.168841	0.436364	0.333333	4	4	FALSE	cyp21a	5.25	0	4	0	0.900641	FALSE	0	cyp21a	230	0.384615
hsd17b7	cyp11c	0.895997		2.75	0.00253623	0.363636	0.666667	3	5	FALSE	cyp26b1	6.66667	0	3	0	0.865385	FALSE	0	cyp26b1	4	0.666667
cyp1d1	ara	0.894027		2.875	0.0146588	0.347826	0	3	6	FALSE	cyp1a1	3.33333	0	3	0	0.855769	FALSE	0	cyp1a1	26	0.388889
hsd11b1la	cyp1b1	0.892692		2.83333	0	0.352941	1	2	5	FALSE	esr2a	6	0	2	0	0.858974	FALSE	0	esr2a	0	0.666667
hsd17b7	arb	0.891803		3.16667	0.0833333	0.315789	0	2	5	FALSE	hsd11b1la	2.5	0	2	0	0.833333	FALSE	0	hsd11b1la	102	0.5
star2	cyp1d1	0.891214		2.625	0.0111197	0.380952	0	2	5	FALSE	cyp11a	6.5	0	2	0	0.875	FALSE	0	cyp11a	28	0.55
star2	ara	0.888217		2.875	0	0.347826	1	2	4	FALSE	cyp27b1	5	0	2	0	0.855769	FALSE	0	cyp27b1	0	0.714286
hsd20b2	hsd17b7	0.885601		4.125	0	0.242424	0	1	6	FALSE	cyp1b1	2	0	1	0	0.759615	FALSE	0	cyp1b1	0	0
hsd3b7	cyp17a1	0.881975
hsd3b1	cyp17a2	0.868368		Edge Table
star	cyp1a1	0.865932		cor	EdgeBetweenness	interaction	name	selected	shared interaction	shared name
hsd17b12a	cyp19a1a	0.861989		0.984448	7.85714	interacts with	hsd3b1 (interacts with) cyp11c	FALSE	interacts with	hsd3b1 (interacts with) cyp11c
esr2a	cyp19a1a	0.85906		0.962107	9.99469	interacts with	hsd17b12a (interacts with) hsd17b1	FALSE	interacts with	hsd17b12a (interacts with) hsd17b1
star2	hsd20b2	0.854629		0.958759	10.1032	interacts with	hsd17b12a (interacts with) cyp27c1	FALSE	interacts with	hsd17b12a (interacts with) cyp27c1
hsd3b1	hsd17b7	0.853584		0.955668	2	interacts with	hsd20b2 (interacts with) cyp11c	FALSE	interacts with	hsd20b2 (interacts with) cyp11c
hsd3b1	cyp21a	0.850908		0.952946	5.66667	interacts with	hsd17b12b (interacts with) cyp27c1	FALSE	interacts with	hsd17b12b (interacts with) cyp27c1
hsd20b2	cyp17a2	0.848921		0.951727	6.59487	interacts with	hsd17b12b (interacts with) hsd17b12a	FALSE	interacts with	hsd17b12b (interacts with) hsd17b12a
cyp1a1	cyp11a	0.845807		0.941973	3	interacts with	hsd17b12b (interacts with) hsd17b1	FALSE	interacts with	hsd17b12b (interacts with) hsd17b1
cyp27b1	cyp17a2	0.845682		0.936441	8.6381	interacts with	hsd17b1 (interacts with) cyp27c1	FALSE	interacts with	hsd17b1 (interacts with) cyp27c1
hsd17b1	cyp26b1	0.843078		0.9303	26.7686	interacts with	star2 (interacts with) hsd3b1	FALSE	interacts with	star2 (interacts with) hsd3b1
cyp17a2	cyp11c	0.836501		0.930141	21.6571	interacts with	cyp26b1 (interacts with) cyp19a1a	FALSE	interacts with	cyp26b1 (interacts with) cyp19a1a
cyp11c	arb	0.834542		0.929818	11.0019	interacts with	star2 (interacts with) cyp11c	FALSE	interacts with	star2 (interacts with) cyp11c
cyp27b1	cyp21a	0.830292		0.924665	7.85714	interacts with	hsd3b1 (interacts with) hsd20b2	FALSE	interacts with	hsd3b1 (interacts with) hsd20b2
hsd17b7	cyp1d1	0.827247		0.92375	3.9	interacts with	hsd17b1 (interacts with) cyp19a1a	FALSE	interacts with	hsd17b1 (interacts with) cyp19a1a
star2	star	0.825258		0.920577	2.33333	interacts with	star2 (interacts with) hsd17b7	FALSE	interacts with	star2 (interacts with) hsd17b7
cyp21a	cyp17a2	0.823934		0.919682	4.83182	interacts with	arb (interacts with) ara	FALSE	interacts with	arb (interacts with) ara
cyp1d1	arb	0.820025		0.916499	4.33182	interacts with	hsd17b7 (interacts with) ara	FALSE	interacts with	hsd17b7 (interacts with) ara
hsd11b1la	cyp21a	0.817584		0.906226	3.4	interacts with	esr2a (interacts with) cyp26b1	FALSE	interacts with	esr2a (interacts with) cyp26b1
star	hsd17b7	0.811821		0.904849	12.3829	interacts with	hsd20b2 (interacts with) arb	FALSE	interacts with	hsd20b2 (interacts with) arb
cyp11c	ara	0.808967		0.895997	10.6686	interacts with	hsd17b7 (interacts with) cyp11c	FALSE	interacts with	hsd17b7 (interacts with) cyp11c
hsd20b2	ara	0.805591		0.894027	7.12885	interacts with	cyp1d1 (interacts with) ara	FALSE	interacts with	cyp1d1 (interacts with) ara
star	ara	0.80546		0.892692	48	interacts with	hsd11b1la (interacts with) cyp1b1	FALSE	interacts with	hsd11b1la (interacts with) cyp1b1
cyp27c1	cyp19a1a	0.804517		0.891803	5.35714	interacts with	hsd17b7 (interacts with) arb	FALSE	interacts with	hsd17b7 (interacts with) arb
hsd17b12b	cyp19a1a	0.802899		0.891214	16.266	interacts with	star2 (interacts with) cyp1d1	FALSE	interacts with	star2 (interacts with) cyp1d1
cyp1a1	cyp17a1	0.80238		0.888217	4.66515	interacts with	star2 (interacts with) ara	FALSE	interacts with	star2 (interacts with) ara
hsd3b7	hsd17b1	-0.800654		0.885601	10.6686	interacts with	hsd20b2 (interacts with) hsd17b7	FALSE	interacts with	hsd20b2 (interacts with) hsd17b7
hsd3b7	cyp27c1	-0.807594		0.881975	7.68571	interacts with	hsd3b7 (interacts with) cyp17a1	FALSE	interacts with	hsd3b7 (interacts with) cyp17a1
hsd17b12a	cyp17a1	-0.807838		0.868368	12.4077	interacts with	hsd3b1 (interacts with) cyp17a2	FALSE	interacts with	hsd3b1 (interacts with) cyp17a2
cyp27c1	cyp11a	-0.813616		0.865932	23.225	interacts with	star (interacts with) cyp1a1	FALSE	interacts with	star (interacts with) cyp1a1
cyp27c1	cyp17a1	-0.817108		0.861989	18.4896	interacts with	hsd17b12a (interacts with) cyp19a1a	FALSE	interacts with	hsd17b12a (interacts with) cyp19a1a
hsd17b7	hsd17b12a	-0.818292		0.85906	44.6	interacts with	esr2a (interacts with) cyp19a1a	FALSE	interacts with	esr2a (interacts with) cyp19a1a
hsd3b1	cyp19a1a	-0.820401		0.854629	11.0019	interacts with	star2 (interacts with) hsd20b2	FALSE	interacts with	star2 (interacts with) hsd20b2
hsd3b7	hsd17b12a	-0.826479		0.853584	28.1257	interacts with	hsd3b1 (interacts with) hsd17b7	FALSE	interacts with	hsd3b1 (interacts with) hsd17b7
star2	hsd17b12a	-0.829546		0.850908	107.429	interacts with	hsd3b1 (interacts with) cyp21a	FALSE	interacts with	hsd3b1 (interacts with) cyp21a
hsd3b7	hsd17b12b	-0.83429		0.848921	22.5392	interacts with	hsd20b2 (interacts with) cyp17a2	FALSE	interacts with	hsd20b2 (interacts with) cyp17a2
hsd17b12a	arb	-0.834472		0.845807	12.9798	interacts with	cyp1a1 (interacts with) cyp11a	FALSE	interacts with	cyp1a1 (interacts with) cyp11a
hsd17b12a	cyp17a2	-0.834887		0.845682	36.8	interacts with	cyp27b1 (interacts with) cyp17a2	FALSE	interacts with	cyp27b1 (interacts with) cyp17a2
hsd20b2	cyp19a1a	-0.838244		0.843078	25.7429	interacts with	hsd17b1 (interacts with) cyp26b1	FALSE	interacts with	hsd17b1 (interacts with) cyp26b1
hsd3b1	hsd17b12b	-0.846319		0.836501	22.5392	interacts with	cyp17a2 (interacts with) cyp11c	FALSE	interacts with	cyp17a2 (interacts with) cyp11c
cyp19a1a	cyp11c	-0.859282		0.834542	12.3829	interacts with	cyp11c (interacts with) arb	FALSE	interacts with	cyp11c (interacts with) arb
hsd3b1	cyp27c1	-0.861794		0.830292	11.2	interacts with	cyp27b1 (interacts with) cyp21a	FALSE	interacts with	cyp27b1 (interacts with) cyp21a
hsd17b12b	cyp11c	-0.875797		0.827247	15.9327	interacts with	hsd17b7 (interacts with) cyp1d1	FALSE	interacts with	hsd17b7 (interacts with) cyp1d1
hsd3b1	hsd17b1	-0.888672		0.825258	21.225	interacts with	star2 (interacts with) star	FALSE	interacts with	star2 (interacts with) star
hsd20b2	hsd17b12b	-0.892109		0.823934	23.7714	interacts with	cyp21a (interacts with) cyp17a2	FALSE	interacts with	cyp21a (interacts with) cyp17a2
cyp27c1	cyp11c	-0.900269		0.820025	9.3391	interacts with	cyp1d1 (interacts with) arb	FALSE	interacts with	cyp1d1 (interacts with) arb
hsd20b2	cyp27c1	-0.916922		0.817584	92	interacts with	hsd11b1la (interacts with) cyp21a	FALSE	interacts with	hsd11b1la (interacts with) cyp21a
hsd17b1	cyp11c	-0.925075		0.811821	22.8917	interacts with	star (interacts with) hsd17b7	FALSE	interacts with	star (interacts with) hsd17b7
hsd20b2	hsd17b1	-0.92738		0.808967	19.1625	interacts with	cyp11c (interacts with) ara	FALSE	interacts with	cyp11c (interacts with) ara
hsd3b1	hsd17b12a	-0.934415		0.805591	19.1625	interacts with	hsd20b2 (interacts with) ara	FALSE	interacts with	hsd20b2 (interacts with) ara
hsd17b12a	cyp11c	-0.965437		0.80546	13.1083	interacts with	star (interacts with) ara	FALSE	interacts with	star (interacts with) ara
hsd20b2	hsd17b12a	-0.971435		0.804517	16.5381	interacts with	cyp27c1 (interacts with) cyp19a1a	FALSE	interacts with	cyp27c1 (interacts with) cyp19a1a
				0.802899	5.9	interacts with	hsd17b12b (interacts with) cyp19a1a	FALSE	interacts with	hsd17b12b (interacts with) cyp19a1a
				0.80238	27.9786	interacts with	cyp1a1 (interacts with) cyp17a1	FALSE	interacts with	cyp1a1 (interacts with) cyp17a1
				-0.800654	10.216	interacts with	hsd3b7 (interacts with) hsd17b1	FALSE	interacts with	hsd3b7 (interacts with) hsd17b1
				-0.807594	7.96364	interacts with	hsd3b7 (interacts with) cyp27c1	FALSE	interacts with	hsd3b7 (interacts with) cyp27c1
				-0.807838	39.0214	interacts with	hsd17b12a (interacts with) cyp17a1	FALSE	interacts with	hsd17b12a (interacts with) cyp17a1
				-0.813616	47.2964	interacts with	cyp27c1 (interacts with) cyp11a	FALSE	interacts with	cyp27c1 (interacts with) cyp11a
				-0.817108	18.7714	interacts with	cyp27c1 (interacts with) cyp17a1	FALSE	interacts with	cyp27c1 (interacts with) cyp17a1
				-0.818292	17.6671	interacts with	hsd17b7 (interacts with) hsd17b12a	FALSE	interacts with	hsd17b7 (interacts with) hsd17b12a
				-0.820401	27.5192	interacts with	hsd3b1 (interacts with) cyp19a1a	FALSE	interacts with	hsd3b1 (interacts with) cyp19a1a
				-0.826479	21.0424	interacts with	hsd3b7 (interacts with) hsd17b12a	FALSE	interacts with	hsd3b7 (interacts with) hsd17b12a
				-0.829546	18.0004	interacts with	star2 (interacts with) hsd17b12a	FALSE	interacts with	star2 (interacts with) hsd17b12a
				-0.83429	7.1303	interacts with	hsd3b7 (interacts with) hsd17b12b	FALSE	interacts with	hsd3b7 (interacts with) hsd17b12b
				-0.834472	19.3814	interacts with	hsd17b12a (interacts with) arb	FALSE	interacts with	hsd17b12a (interacts with) arb
				-0.834887	35.0853	interacts with	hsd17b12a (interacts with) cyp17a2	FALSE	interacts with	hsd17b12a (interacts with) cyp17a2
				-0.838244	16.9551	interacts with	hsd20b2 (interacts with) cyp19a1a	FALSE	interacts with	hsd20b2 (interacts with) cyp19a1a
				-0.846319	12.7077	interacts with	hsd3b1 (interacts with) hsd17b12b	FALSE	interacts with	hsd3b1 (interacts with) hsd17b12b
				-0.859282	16.9551	interacts with	cyp19a1a (interacts with) cyp11c	FALSE	interacts with	cyp19a1a (interacts with) cyp11c
				-0.861794	28.791	interacts with	hsd3b1 (interacts with) cyp27c1	FALSE	interacts with	hsd3b1 (interacts with) cyp27c1
				-0.875797	7.46387	interacts with	hsd17b12b (interacts with) cyp11c	FALSE	interacts with	hsd17b12b (interacts with) cyp11c
				-0.888672	18.2115	interacts with	hsd3b1 (interacts with) hsd17b1	FALSE	interacts with	hsd3b1 (interacts with) hsd17b1
				-0.892109	7.46387	interacts with	hsd20b2 (interacts with) hsd17b12b	FALSE	interacts with	hsd20b2 (interacts with) hsd17b12b
				-0.900269	14.8139	interacts with	cyp27c1 (interacts with) cyp11c	FALSE	interacts with	cyp27c1 (interacts with) cyp11c
				-0.916922	14.8139	interacts with	hsd20b2 (interacts with) cyp27c1	FALSE	interacts with	hsd20b2 (interacts with) cyp27c1
				-0.925075	10.8549	interacts with	hsd17b1 (interacts with) cyp11c	FALSE	interacts with	hsd17b1 (interacts with) cyp11c
				-0.92738	10.8549	interacts with	hsd20b2 (interacts with) hsd17b1	FALSE	interacts with	hsd20b2 (interacts with) hsd17b1
				-0.934415	12.4571	interacts with	hsd3b1 (interacts with) hsd17b12a	FALSE	interacts with	hsd3b1 (interacts with) hsd17b12a
				-0.965437	4.66515	interacts with	hsd17b12a (interacts with) cyp11c	FALSE	interacts with	hsd17b12a (interacts with) cyp11c
				-0.971435	4.66515	interacts with	hsd20b2 (interacts with) hsd17b12a	FALSE	interacts with	hsd20b2 (interacts with) hsd17b12a

## Sheet: Table S5b.Pol-Gyno-brain&gonad
Corelation Coefficient				Node Table
Node1	Node2	cor		AverageShortestPathLength	BetweennessCentrality	ClosenessCentrality	ClusteringCoefficient	Degree	degree.layout	Eccentricity	IsSingleNode	name	NeighborhoodConnectivity	NumberOfDirectedEdges	NumberOfUndirectedEdges	PartnerOfMultiEdgedNodePairs	Radiality	selected	SelfLoops	shared name	Stress	TopologicalCoefficient
hsd11b2	cyp1a1	0.9936		2.29167	0.271974	0.436364	0.5	9		4	FALSE	hsd17b9	6.22222	0	9	0	0.856481	FALSE	0	hsd17b9	3212	0.478632
star2	cyp26c1	0.982696		2.875	0.0586094	0.347826	0.75	8	11	7	FALSE	hsd3b1	7.125	0	8	0	0.791667	FALSE	0	hsd3b1	1096	0.59375
hsd3b1	cyp17a1	0.981911		2.875	0.0586094	0.347826	0.75	8	4	7	FALSE	cyp17a1	7.125	0	8	0	0.791667	FALSE	0	cyp17a1	1096	0.59375
hsd11b1la	cyp17a1	0.979361		2.875	0.0586094	0.347826	0.75	8	2	7	FALSE	hsd11b1la	7.125	0	8	0	0.791667	FALSE	0	hsd11b1la	1096	0.59375
hsd17b1	hsd11b2	0.976016		2.375	0.192429	0.421053	0.5	8	12	6	FALSE	cyp11c	7	0	8	0	0.847222	FALSE	0	cyp11c	2438	0.4375
hsd17b3	cyp27c1	0.974646		2.16667	0.273904	0.461538	0.5	8	4	5	FALSE	cyp1d1	6.625	0	8	0	0.87037	FALSE	0	cyp1d1	3086	0.389706
hsd17b14	cyp19a1b	0.9743		2.375	0.218501	0.421053	0.535714	8		6	FALSE	hsd17b15	7.375	0	8	0	0.847222	FALSE	0	hsd17b15	2536	0.460938
hsd3b1	hsd11b1la	0.973763		2.70833	0.0951138	0.369231	0.714286	7	3	5	FALSE	cyp1a1	6.28571	0	7	0	0.810185	FALSE	0	cyp1a1	1462	0.571429
cyp11c	cyp11a	0.973637		2.20833	0.14579	0.45283	0.571429	7	2	5	FALSE	cyp11a	6.71429	0	7	0	0.865741	FALSE	0	cyp11a	1738	0.394958
cyp1d1	cyp11a	0.973129		2.95833	0.0243528	0.338028	0.857143	7	9	7	FALSE	hsd17b7	7.14286	0	7	0	0.782407	FALSE	0	hsd17b7	480	0.649351
esr2a	cyp1a1	0.971895		2.375	0.101946	0.421053	0.666667	7	8	4	FALSE	hsd17b12b	6.71429	0	7	0	0.847222	FALSE	0	hsd17b12b	1326	0.516484
hsd17b3	cyp26b1	0.968595		2.75	0.0516287	0.363636	0.866667	6		5	FALSE	hsd11b2	6.66667	0	6	0	0.805556	FALSE	0	hsd11b2	920	0.606061
hsd17b1	cyp1a1	0.966061		3.625	0	0.275862	1	6		8	FALSE	star2	7.16667	0	6	0	0.708333	FALSE	0	star2	0	0.895833
hsd11b2	esr2a	0.965614		3.625	0	0.275862	1	6		8	FALSE	cyp26c1	7.16667	0	6	0	0.708333	FALSE	0	cyp26c1	0	0.895833
star	hsd3b1	0.964541		2.75	0.0516287	0.363636	0.866667	6	9	5	FALSE	hsd17b1	6.66667	0	6	0	0.805556	FALSE	0	hsd17b1	920	0.606061
esr2b	esr2a	0.962316		2.75	0.0516287	0.363636	0.866667	6	2	5	FALSE	esr2a	6.66667	0	6	0	0.805556	FALSE	0	esr2a	920	0.606061
hsd3b1	cyp26c1	0.957255		3.625	0	0.275862	1	6		8	FALSE	star	7.16667	0	6	0	0.708333	FALSE	0	star	0	0.895833
hsd11b1la	cyp26c1	0.954159		3.29167	0.228261	0.303797	0.6	5		6	FALSE	esr2b	5.6	0	5	0	0.74537	FALSE	0	esr2b	3186	0.6
hsd17b12a	cyp19a1a	0.953961		2.625	0.0833333	0.380952	0.6	5	6	6	FALSE	arb	6.4	0	5	0	0.819444	FALSE	0	arb	220	0.516667
cyp26c1	cyp17a1	0.950531		2.45833	0.0445581	0.40678	0.7	5		4	FALSE	hsd17b10	7.6	0	5	0	0.837963	FALSE	0	hsd17b10	662	0.584615
star2	hsd11b1la	0.950391		2.41667	0.0326003	0.413793	0.833333	4		5	FALSE	cyp27a1	8	0	4	0	0.842593	FALSE	0	cyp27a1	546	0.533333
cyp27c1	cyp26b1	0.950155		1	0	1	1	3		1	FALSE	hsd17b3	3	0	3	0	1	FALSE	0	hsd17b3	0	1
star2	hsd17b7	0.945426		1	0	1	1	3	10	1	FALSE	cyp27c1	3	0	3	0	1	FALSE	0	cyp27c1	0	1
hsd17b7	hsd11b1la	0.940958		1	0	1	1	3	3	1	FALSE	cyp26b1	3	0	3	0	1	FALSE	0	cyp26b1	0	1
star2	hsd3b1	0.938907		4.08333	0.15942	0.244898	0.333333	3		7	FALSE	hsd17b8	3	0	3	0	0.657407	FALSE	0	hsd17b8	2128	0.444444
star	hsd11b1la	0.938343		1	0	1	1	3		1	FALSE	hsd17b4	3	0	3	0	1	FALSE	0	hsd17b4	0	1
star	cyp17a1	0.93817		5	0	0.2	1	2	2	8	FALSE	cyp27b1	2.5	0	2	0	0.555556	FALSE	0	cyp27b1	0	0.833333
cyp1d1	cyp11c	0.936595		5	0	0.2	1	2	1	8	FALSE	cyp1b1	2.5	0	2	0	0.555556	FALSE	0	cyp1b1	0	0.833333
hsd17b1	esr2a	0.93598		1	0	1	0	1		1	FALSE	hsd17b14	1	0	1	0	1	FALSE	0	hsd17b14	0	0
hsd17b8	cyp27b1	0.932412		1	0	1	0	1		1	FALSE	cyp19a1b	1	0	1	0	1	FALSE	0	cyp19a1b	0	0
hsd17b9	hsd11b2	0.931983		1	0	1	0	1	13	1	FALSE	hsd17b12a	1	0	1	0	1	FALSE	0	hsd17b12a	0	0
star2	star	0.9294		1	0	1	0	1	9	1	FALSE	cyp19a1a	1	0	1	0	1	FALSE	0	cyp19a1a	0	0
cyp27b1	cyp1b1	0.929127		3.58333	0	0.27907	0	1	6	7	FALSE	cyp17a2	5	0	1	0	0.712963	FALSE	0	cyp17a2	0	0
hsd17b9	cyp1a1	0.927877
cyp11a	arb	0.922175		Edge Table
hsd17b8	cyp1b1	0.919316		cor	EdgeBetweenness	interaction	name	selected	shared interaction	shared name
star	cyp26c1	0.918031		0.9936	2.66667	interacts with	hsd11b2 (interacts with) cyp1a1	FALSE	interacts with	hsd11b2 (interacts with) cyp1a1
star2	cyp17a1	0.917877		0.982696	2	interacts with	star2 (interacts with) cyp26c1	FALSE	interacts with	star2 (interacts with) cyp26c1
hsd17b15	cyp11c	0.915511		0.981911	2	interacts with	hsd3b1 (interacts with) cyp17a1	FALSE	interacts with	hsd3b1 (interacts with) cyp17a1
hsd17b7	cyp26c1	0.909671		0.979361	2	interacts with	hsd11b1la (interacts with) cyp17a1	FALSE	interacts with	hsd11b1la (interacts with) cyp17a1
cyp11c	arb	0.908661		0.976016	2	interacts with	hsd17b1 (interacts with) hsd11b2	FALSE	interacts with	hsd17b1 (interacts with) hsd11b2
hsd17b15	cyp11a	0.904867		0.974646	2	interacts with	hsd17b3 (interacts with) cyp27c1	FALSE	interacts with	hsd17b3 (interacts with) cyp27c1
cyp17a1	cyp11c	0.901888		0.9743	2	interacts with	hsd17b14 (interacts with) cyp19a1b	FALSE	interacts with	hsd17b14 (interacts with) cyp19a1b
hsd17b15	arb	0.900981		0.973763	2	interacts with	hsd3b1 (interacts with) hsd11b1la	FALSE	interacts with	hsd3b1 (interacts with) hsd11b1la
hsd17b15	hsd11b1la	0.898373		0.973637	32.554	interacts with	cyp11c (interacts with) cyp11a	FALSE	interacts with	cyp11c (interacts with) cyp11a
hsd17b15	cyp17a1	0.896943		0.973129	2.66667	interacts with	cyp1d1 (interacts with) cyp11a	FALSE	interacts with	cyp1d1 (interacts with) cyp11a
hsd3b1	hsd17b7	0.895679		0.971895	2.66667	interacts with	esr2a (interacts with) cyp1a1	FALSE	interacts with	esr2a (interacts with) cyp1a1
cyp27a1	cyp11a	0.893494		0.968595	2	interacts with	hsd17b3 (interacts with) cyp26b1	FALSE	interacts with	hsd17b3 (interacts with) cyp26b1
star	hsd17b7	0.890842		0.966061	2.66667	interacts with	hsd17b1 (interacts with) cyp1a1	FALSE	interacts with	hsd17b1 (interacts with) cyp1a1
cyp1d1	arb	0.889875		0.965614	2	interacts with	hsd11b2 (interacts with) esr2a	FALSE	interacts with	hsd11b2 (interacts with) esr2a
hsd17b12b	hsd17b10	0.887004		0.964541	12.5064	interacts with	star (interacts with) hsd3b1	FALSE	interacts with	star (interacts with) hsd3b1
esr2b	cyp1a1	0.883453		0.962316	36.4991	interacts with	esr2b (interacts with) esr2a	FALSE	interacts with	esr2b (interacts with) esr2a
hsd17b9	hsd17b1	0.880949		0.957255	12.5064	interacts with	hsd3b1 (interacts with) cyp26c1	FALSE	interacts with	hsd3b1 (interacts with) cyp26c1
hsd17b7	cyp17a1	0.875785		0.954159	12.5064	interacts with	hsd11b1la (interacts with) cyp26c1	FALSE	interacts with	hsd11b1la (interacts with) cyp26c1
cyp17a2	arb	0.875046		0.953961	2	interacts with	hsd17b12a (interacts with) cyp19a1a	FALSE	interacts with	hsd17b12a (interacts with) cyp19a1a
hsd11b2	esr2b	0.866591		0.950531	12.5064	interacts with	cyp26c1 (interacts with) cyp17a1	FALSE	interacts with	cyp26c1 (interacts with) cyp17a1
cyp27a1	cyp11c	0.866107		0.950391	12.5064	interacts with	star2 (interacts with) hsd11b1la	FALSE	interacts with	star2 (interacts with) hsd11b1la
hsd11b1la	cyp11c	0.852643		0.950155	2	interacts with	cyp27c1 (interacts with) cyp26b1	FALSE	interacts with	cyp27c1 (interacts with) cyp26b1
hsd17b15	cyp1d1	0.84648		0.945426	6.48092	interacts with	star2 (interacts with) hsd17b7	FALSE	interacts with	star2 (interacts with) hsd17b7
hsd17b9	cyp27a1	0.845003		0.940958	2.83333	interacts with	hsd17b7 (interacts with) hsd11b1la	FALSE	interacts with	hsd17b7 (interacts with) hsd11b1la
hsd17b9	esr2a	0.839598		0.938907	12.5064	interacts with	star2 (interacts with) hsd3b1	FALSE	interacts with	star2 (interacts with) hsd3b1
hsd17b9	cyp1d1	0.839328		0.938343	12.5064	interacts with	star (interacts with) hsd11b1la	FALSE	interacts with	star (interacts with) hsd11b1la
hsd17b9	cyp11a	0.837686		0.93817	12.5064	interacts with	star (interacts with) cyp17a1	FALSE	interacts with	star (interacts with) cyp17a1
cyp27a1	cyp1d1	0.83383		0.936595	55.1952	interacts with	cyp1d1 (interacts with) cyp11c	FALSE	interacts with	cyp1d1 (interacts with) cyp11c
hsd17b4	cyp27c1	0.830697		0.93598	2	interacts with	hsd17b1 (interacts with) esr2a	FALSE	interacts with	hsd17b1 (interacts with) esr2a
hsd3b1	hsd17b15	0.8246		0.932412	46	interacts with	hsd17b8 (interacts with) cyp27b1	FALSE	interacts with	hsd17b8 (interacts with) cyp27b1
hsd17b8	esr2b	0.822518		0.931983	42.8885	interacts with	hsd17b9 (interacts with) hsd11b2	FALSE	interacts with	hsd17b9 (interacts with) hsd11b2
hsd17b1	esr2b	0.817311		0.9294	2	interacts with	star2 (interacts with) star	FALSE	interacts with	star2 (interacts with) star
hsd3b1	cyp11c	0.814779		0.929127	2	interacts with	cyp27b1 (interacts with) cyp1b1	FALSE	interacts with	cyp27b1 (interacts with) cyp1b1
hsd17b4	cyp26b1	0.814192		0.927877	35.1309	interacts with	hsd17b9 (interacts with) cyp1a1	FALSE	interacts with	hsd17b9 (interacts with) cyp1a1
hsd17b4	hsd17b3	0.81075		0.922175	20.6476	interacts with	cyp11a (interacts with) arb	FALSE	interacts with	cyp11a (interacts with) arb
hsd17b7	hsd17b15	0.808503		0.919316	46	interacts with	hsd17b8 (interacts with) cyp1b1	FALSE	interacts with	hsd17b8 (interacts with) cyp1b1
hsd17b10	cyp1a1	-0.802044		0.918031	2	interacts with	star (interacts with) cyp26c1	FALSE	interacts with	star (interacts with) cyp26c1
hsd17b12b	esr2a	-0.808727		0.917877	12.5064	interacts with	star2 (interacts with) cyp17a1	FALSE	interacts with	star2 (interacts with) cyp17a1
hsd17b12b	cyp1d1	-0.814414		0.915511	3.5	interacts with	hsd17b15 (interacts with) cyp11c	FALSE	interacts with	hsd17b15 (interacts with) cyp11c
hsd17b10	cyp11a	-0.822955		0.909671	6.48092	interacts with	hsd17b7 (interacts with) cyp26c1	FALSE	interacts with	hsd17b7 (interacts with) cyp26c1
hsd17b10	cyp1d1	-0.856293		0.908661	16.4762	interacts with	cyp11c (interacts with) arb	FALSE	interacts with	cyp11c (interacts with) arb
hsd17b12b	hsd17b1	-0.872598		0.904867	48.608	interacts with	hsd17b15 (interacts with) cyp11a	FALSE	interacts with	hsd17b15 (interacts with) cyp11a
hsd17b9	hsd17b10	-0.879584		0.901888	39.1291	interacts with	cyp17a1 (interacts with) cyp11c	FALSE	interacts with	cyp17a1 (interacts with) cyp11c
hsd17b12b	hsd11b2	-0.888303		0.900981	20.8571	interacts with	hsd17b15 (interacts with) arb	FALSE	interacts with	hsd17b15 (interacts with) arb
hsd17b12b	cyp1a1	-0.888775		0.898373	29.2233	interacts with	hsd17b15 (interacts with) hsd11b1la	FALSE	interacts with	hsd17b15 (interacts with) hsd11b1la
hsd17b9	hsd17b12b	-0.926463		0.896943	29.2233	interacts with	hsd17b15 (interacts with) cyp17a1	FALSE	interacts with	hsd17b15 (interacts with) cyp17a1
				0.895679	2.83333	interacts with	hsd3b1 (interacts with) hsd17b7	FALSE	interacts with	hsd3b1 (interacts with) hsd17b7
				0.893494	5	interacts with	cyp27a1 (interacts with) cyp11a	FALSE	interacts with	cyp27a1 (interacts with) cyp11a
				0.890842	6.48092	interacts with	star (interacts with) hsd17b7	FALSE	interacts with	star (interacts with) hsd17b7
				0.889875	34.019	interacts with	cyp1d1 (interacts with) arb	FALSE	interacts with	cyp1d1 (interacts with) arb
				0.887004	4.66667	interacts with	hsd17b12b (interacts with) hsd17b10	FALSE	interacts with	hsd17b12b (interacts with) hsd17b10
				0.883453	58.5028	interacts with	esr2b (interacts with) cyp1a1	FALSE	interacts with	esr2b (interacts with) cyp1a1
				0.880949	42.8885	interacts with	hsd17b9 (interacts with) hsd17b1	FALSE	interacts with	hsd17b9 (interacts with) hsd17b1
				0.875785	2.83333	interacts with	hsd17b7 (interacts with) cyp17a1	FALSE	interacts with	hsd17b7 (interacts with) cyp17a1
				0.875046	48	interacts with	cyp17a2 (interacts with) arb	FALSE	interacts with	cyp17a2 (interacts with) arb
				0.866591	36.4991	interacts with	hsd11b2 (interacts with) esr2b	FALSE	interacts with	hsd11b2 (interacts with) esr2b
				0.866107	35.3287	interacts with	cyp27a1 (interacts with) cyp11c	FALSE	interacts with	cyp27a1 (interacts with) cyp11c
				0.852643	39.1291	interacts with	hsd11b1la (interacts with) cyp11c	FALSE	interacts with	hsd11b1la (interacts with) cyp11c
				0.84648	81.6474	interacts with	hsd17b15 (interacts with) cyp1d1	FALSE	interacts with	hsd17b15 (interacts with) cyp1d1
				0.845003	37.662	interacts with	hsd17b9 (interacts with) cyp27a1	FALSE	interacts with	hsd17b9 (interacts with) cyp27a1
				0.839598	42.8885	interacts with	hsd17b9 (interacts with) esr2a	FALSE	interacts with	hsd17b9 (interacts with) esr2a
				0.839328	65.8116	interacts with	hsd17b9 (interacts with) cyp1d1	FALSE	interacts with	hsd17b9 (interacts with) cyp1d1
				0.837686	72.656	interacts with	hsd17b9 (interacts with) cyp11a	FALSE	interacts with	hsd17b9 (interacts with) cyp11a
				0.83383	6	interacts with	cyp27a1 (interacts with) cyp1d1	FALSE	interacts with	cyp27a1 (interacts with) cyp1d1
				0.830697	2	interacts with	hsd17b4 (interacts with) cyp27c1	FALSE	interacts with	hsd17b4 (interacts with) cyp27c1
				0.8246	29.2233	interacts with	hsd3b1 (interacts with) hsd17b15	FALSE	interacts with	hsd3b1 (interacts with) hsd17b15
				0.822518	132	interacts with	hsd17b8 (interacts with) esr2b	FALSE	interacts with	hsd17b8 (interacts with) esr2b
				0.817311	36.4991	interacts with	hsd17b1 (interacts with) esr2b	FALSE	interacts with	hsd17b1 (interacts with) esr2b
				0.814779	39.1291	interacts with	hsd3b1 (interacts with) cyp11c	FALSE	interacts with	hsd3b1 (interacts with) cyp11c
				0.814192	2	interacts with	hsd17b4 (interacts with) cyp26b1	FALSE	interacts with	hsd17b4 (interacts with) cyp26b1
				0.81075	2	interacts with	hsd17b4 (interacts with) hsd17b3	FALSE	interacts with	hsd17b4 (interacts with) hsd17b3
				0.808503	46.9428	interacts with	hsd17b7 (interacts with) hsd17b15	FALSE	interacts with	hsd17b7 (interacts with) hsd17b15
				-0.802044	35.9294	interacts with	hsd17b10 (interacts with) cyp1a1	FALSE	interacts with	hsd17b10 (interacts with) cyp1a1
				-0.808727	18.9439	interacts with	hsd17b12b (interacts with) esr2a	FALSE	interacts with	hsd17b12b (interacts with) esr2a
				-0.814414	79.941	interacts with	hsd17b12b (interacts with) cyp1d1	FALSE	interacts with	hsd17b12b (interacts with) cyp1d1
				-0.822955	26.8203	interacts with	hsd17b10 (interacts with) cyp11a	FALSE	interacts with	hsd17b10 (interacts with) cyp11a
				-0.856293	25.1092	interacts with	hsd17b10 (interacts with) cyp1d1	FALSE	interacts with	hsd17b10 (interacts with) cyp1d1
				-0.872598	18.9439	interacts with	hsd17b12b (interacts with) hsd17b1	FALSE	interacts with	hsd17b12b (interacts with) hsd17b1
				-0.879584	4.66667	interacts with	hsd17b9 (interacts with) hsd17b10	FALSE	interacts with	hsd17b9 (interacts with) hsd17b10
				-0.888303	18.9439	interacts with	hsd17b12b (interacts with) hsd11b2	FALSE	interacts with	hsd17b12b (interacts with) hsd11b2
				-0.888775	15.4425	interacts with	hsd17b12b (interacts with) cyp1a1	FALSE	interacts with	hsd17b12b (interacts with) cyp1a1
				-0.926463	3.66667	interacts with	hsd17b9 (interacts with) hsd17b12b	FALSE	interacts with	hsd17b9 (interacts with) hsd17b12b

## Sheet: Table S5c.Cse-HPG tissues
Corelation Coefficient				Node Table
Node1	Node2	cor		AverageShortestPathLength	BetweennessCentrality	ClosenessCentrality	ClusteringCoefficient	Degree	degree.layout	Eccentricity	IsSingleNode	name	NeighborhoodConnectivity	NumberOfDirectedEdges	NumberOfUndirectedEdges	PartnerOfMultiEdgedNodePairs	Radiality	selected	SelfLoops	shared name	Stress	TopologicalCoefficient
cyp21a	cyp11a	0.978584		1.125	0.435714	0.888889	0.666667	7	8	2	FALSE	hsd3b1	5.14286	0	7	0	0.982143	FALSE	0	hsd3b1	26	0.714286
esr1	cyp27a7	0.977013		1.375	0.00714286	0.727273	0.933333	6	4	3	FALSE	cyp21a	5.83333	0	6	0	0.946429	FALSE	0	cyp21a	2	0.833333
star-2	hsd3b1	0.975595		1.375	0.00714286	0.727273	0.933333	6		3	FALSE	star-2	5.83333	0	6	0	0.946429	FALSE	0	star-2	2	0.833333
star-2	cyp11c	0.972846		1.375	0.00714286	0.727273	0.933333	6	8	3	FALSE	cyp11c	5.83333	0	6	0	0.946429	FALSE	0	cyp11c	2	0.833333
cyp26b1	cyp26a1	0.969015		1.375	0.00714286	0.727273	0.933333	6	6	3	FALSE	hsd11b2	5.83333	0	6	0	0.946429	FALSE	0	hsd11b2	2	0.833333
hsd3b1	hsd11b2	0.967904		1.5	0	0.666667	1	5	7	3	FALSE	cyp11a	6.2	0	5	0	0.928571	FALSE	0	cyp11a	0	0.885714
hsd11b1la	cyp1a1	0.965066		1.5	0	0.666667	1	5	8	3	FALSE	cyp17a1	6.2	0	5	0	0.928571	FALSE	0	cyp17a1	0	0.885714
star-2	cyp17a1	0.963502		1	0.166667	1	0.666667	3		1	FALSE	esr1	2.33333	0	3	0	1	FALSE	0	esr1	2	0.777778
hsd17b8	hsd17b10	0.95689		1	0.166667	1	0.666667	3		1	FALSE	cyp27a7	2.33333	0	3	0	1	FALSE	0	cyp27a7	2	0.777778
star-2	hsd11b2	0.953085		1	0.166667	1	0.666667	3		1	FALSE	cyp26a1	2.33333	0	3	0	1	FALSE	0	cyp26a1	2	0.777778
cyp17a1	cyp11c	0.952566		1	0	1	1	3	8	1	FALSE	hsd11b1la	3	0	3	0	1	FALSE	0	hsd11b1la	0	1
hsd3b1	cyp11c	0.949696		1	0	1	1	3	7	1	FALSE	cyp1a1	3	0	3	0	1	FALSE	0	cyp1a1	0	1
cyp27a7	cyp19a1b	0.939931		1	0	1	1	3	5	1	FALSE	hsd3b7	3	0	3	0	1	FALSE	0	hsd3b7	0	1
hsd3b1	cyp17a1	0.936125		1	0	1	1	3	2	1	FALSE	cyp27b1	3	0	3	0	1	FALSE	0	cyp27b1	0	1
star-2	cyp21a	0.920518		1	0.166667	1	0.666667	3		1	FALSE	cyp1c1	2.33333	0	3	0	1	FALSE	0	cyp1c1	2	0.777778
cyp21a	cyp11c	0.915759		1.33333	0	0.75	1	2	3	2	FALSE	cyp26b1	3	0	2	0	0.888889	FALSE	0	cyp26b1	0	1
hsd11b2	cyp17a1	0.902339		1.75	0.5	0.571429	0	2	5	3	FALSE	hsd17b10	1.5	0	2	0	0.625	FALSE	0	hsd17b10	6	0.5
hsd11b2	cyp11c	0.898304		1.33333	0	0.75	1	2	1	2	FALSE	cyp19a1b	3	0	2	0	0.888889	FALSE	0	cyp19a1b	0	1
hsd3b7	cyp27b1	0.895925		1.5	0.666667	0.666667	0	2	3	2	FALSE	cyp27c1	2	0	2	0	0.75	FALSE	0	cyp27c1	8	0.5
hsd3b7	hsd11b1la	0.881244		1.75	0.25	0.571429	0	2	1	2	FALSE	cyp17a2	4	0	2	0	0.892857	FALSE	0	cyp17a2	14	0.5
cyp26b1	cyp1c1	0.88076		1.33333	0	0.75	1	2	6	2	FALSE	cyp26c1	3	0	2	0	0.888889	FALSE	0	cyp26c1	0	1
hsd3b1	cyp21a	0.875615		1	1	1	0	2	1	1	FALSE	hsd17b14	1	0	2	0	1	FALSE	0	hsd17b14	2	0
hsd11b2	cyp21a	0.87548		1.75	0.5	0.571429	0	2	1	3	FALSE	hsd17b12a	1.5	0	2	0	0.625	FALSE	0	hsd17b12a	6	0.5
cyp27b1	cyp1a1	0.873658		1.33333	0	0.75	1	2	2	2	FALSE	cyp1b1	3	0	2	0	0.888889	FALSE	0	cyp1b1	0	1
esr1	cyp19a1b	0.873469		2.5	0	0.4	0	1	3	4	FALSE	hsd17b8	2	0	1	0	0.25	FALSE	0	hsd17b8	0	0
star-2	cyp11a	0.870523		2.625	0	0.380952	0	1		3	FALSE	star2	2	0	1	0	0.767857	FALSE	0	star2	0	0
cyp11c	cyp11a	0.860994		1.5	0	0.666667	0	1		2	FALSE	hsd11b1lb	2	0	1	0	0.75	FALSE	0	hsd11b1lb	0	0
hsd17b10	cyp27c1	0.855861		1.5	0	0.666667	0	1	3	2	FALSE	hsd17b3	2	0	1	0	0.75	FALSE	0	hsd17b3	0	0
star2	cyp17a2	0.851665		2.5	0	0.4	0	1	7	4	FALSE	ara	2	0	1	0	0.25	FALSE	0	ara	0	0
cyp21a	cyp17a1	0.84893		1	0	1	0	1	7	1	FALSE	hsd17b12b	1	0	1	0	1	FALSE	0	hsd17b12b	0	0
hsd11b1la	cyp27b1	0.846656		1	0	1	0	1	6	1	FALSE	esr2a	1	0	1	0	1	FALSE	0	esr2a	0	0
hsd3b1	cyp17a2	0.845132
hsd3b7	cyp1a1	0.841145		Edge Table
esr1	cyp26c1	0.84112		cor	EdgeBetweenness	interaction	name	selected	shared interaction	shared name
hsd17b14	hsd11b1lb	0.840702		0.978584	2.4	interacts with	cyp21a (interacts with) cyp11a	FALSE	interacts with	cyp21a (interacts with) cyp11a
cyp27a7	cyp26c1	0.839431		0.977013	2	interacts with	esr1 (interacts with) cyp27a7	FALSE	interacts with	esr1 (interacts with) cyp27a7
cyp26a1	cyp1c1	0.835538		0.975595	6	interacts with	star-2 (interacts with) hsd3b1	FALSE	interacts with	star-2 (interacts with) hsd3b1
hsd17b12a	cyp27c1	0.829451		0.972846	2	interacts with	star-2 (interacts with) cyp11c	FALSE	interacts with	star-2 (interacts with) cyp11c
hsd11b2	cyp11a	0.822013		0.969015	3	interacts with	cyp26b1 (interacts with) cyp26a1	FALSE	interacts with	cyp26b1 (interacts with) cyp26a1
hsd3b1	cyp11a	0.820674		0.967904	6	interacts with	hsd3b1 (interacts with) hsd11b2	FALSE	interacts with	hsd3b1 (interacts with) hsd11b2
cyp26a1	cyp1b1	0.820496		0.965066	2	interacts with	hsd11b1la (interacts with) cyp1a1	FALSE	interacts with	hsd11b1la (interacts with) cyp1a1
cyp1c1	cyp1b1	0.813607		0.963502	2.4	interacts with	star-2 (interacts with) cyp17a1	FALSE	interacts with	star-2 (interacts with) cyp17a1
hsd17b3	hsd17b14	-0.804629		0.95689	8	interacts with	hsd17b8 (interacts with) hsd17b10	FALSE	interacts with	hsd17b8 (interacts with) hsd17b10
hsd17b12a	ara	-0.831675		0.953085	2	interacts with	star-2 (interacts with) hsd11b2	FALSE	interacts with	star-2 (interacts with) hsd11b2
hsd17b12b	esr2a	-0.844007		0.952566	2.4	interacts with	cyp17a1 (interacts with) cyp11c	FALSE	interacts with	cyp17a1 (interacts with) cyp11c
				0.949696	6	interacts with	hsd3b1 (interacts with) cyp11c	FALSE	interacts with	hsd3b1 (interacts with) cyp11c
				0.939931	3	interacts with	cyp27a7 (interacts with) cyp19a1b	FALSE	interacts with	cyp27a7 (interacts with) cyp19a1b
				0.936125	6.4	interacts with	hsd3b1 (interacts with) cyp17a1	FALSE	interacts with	hsd3b1 (interacts with) cyp17a1
				0.920518	2	interacts with	star-2 (interacts with) cyp21a	FALSE	interacts with	star-2 (interacts with) cyp21a
				0.915759	2	interacts with	cyp21a (interacts with) cyp11c	FALSE	interacts with	cyp21a (interacts with) cyp11c
				0.902339	2.4	interacts with	hsd11b2 (interacts with) cyp17a1	FALSE	interacts with	hsd11b2 (interacts with) cyp17a1
				0.898304	2	interacts with	hsd11b2 (interacts with) cyp11c	FALSE	interacts with	hsd11b2 (interacts with) cyp11c
				0.895925	2	interacts with	hsd3b7 (interacts with) cyp27b1	FALSE	interacts with	hsd3b7 (interacts with) cyp27b1
				0.881244	2	interacts with	hsd3b7 (interacts with) hsd11b1la	FALSE	interacts with	hsd3b7 (interacts with) hsd11b1la
				0.88076	3	interacts with	cyp26b1 (interacts with) cyp1c1	FALSE	interacts with	cyp26b1 (interacts with) cyp1c1
				0.875615	6	interacts with	hsd3b1 (interacts with) cyp21a	FALSE	interacts with	hsd3b1 (interacts with) cyp21a
				0.87548	2	interacts with	hsd11b2 (interacts with) cyp21a	FALSE	interacts with	hsd11b2 (interacts with) cyp21a
				0.873658	2	interacts with	cyp27b1 (interacts with) cyp1a1	FALSE	interacts with	cyp27b1 (interacts with) cyp1a1
				0.873469	3	interacts with	esr1 (interacts with) cyp19a1b	FALSE	interacts with	esr1 (interacts with) cyp19a1b
				0.870523	2.4	interacts with	star-2 (interacts with) cyp11a	FALSE	interacts with	star-2 (interacts with) cyp11a
				0.860994	2.4	interacts with	cyp11c (interacts with) cyp11a	FALSE	interacts with	cyp11c (interacts with) cyp11a
				0.855861	12	interacts with	hsd17b10 (interacts with) cyp27c1	FALSE	interacts with	hsd17b10 (interacts with) cyp27c1
				0.851665	16	interacts with	star2 (interacts with) cyp17a2	FALSE	interacts with	star2 (interacts with) cyp17a2
				0.84893	2.4	interacts with	cyp21a (interacts with) cyp17a1	FALSE	interacts with	cyp21a (interacts with) cyp17a1
				0.846656	2	interacts with	hsd11b1la (interacts with) cyp27b1	FALSE	interacts with	hsd11b1la (interacts with) cyp27b1
				0.845132	28	interacts with	hsd3b1 (interacts with) cyp17a2	FALSE	interacts with	hsd3b1 (interacts with) cyp17a2
				0.841145	2	interacts with	hsd3b7 (interacts with) cyp1a1	FALSE	interacts with	hsd3b7 (interacts with) cyp1a1
				0.84112	3	interacts with	esr1 (interacts with) cyp26c1	FALSE	interacts with	esr1 (interacts with) cyp26c1
				0.840702	4	interacts with	hsd17b14 (interacts with) hsd11b1lb	FALSE	interacts with	hsd17b14 (interacts with) hsd11b1lb
				0.839431	3	interacts with	cyp27a7 (interacts with) cyp26c1	FALSE	interacts with	cyp27a7 (interacts with) cyp26c1
				0.835538	2	interacts with	cyp26a1 (interacts with) cyp1c1	FALSE	interacts with	cyp26a1 (interacts with) cyp1c1
				0.829451	12	interacts with	hsd17b12a (interacts with) cyp27c1	FALSE	interacts with	hsd17b12a (interacts with) cyp27c1
				0.822013	2.4	interacts with	hsd11b2 (interacts with) cyp11a	FALSE	interacts with	hsd11b2 (interacts with) cyp11a
				0.820674	6.4	interacts with	hsd3b1 (interacts with) cyp11a	FALSE	interacts with	hsd3b1 (interacts with) cyp11a
				0.820496	3	interacts with	cyp26a1 (interacts with) cyp1b1	FALSE	interacts with	cyp26a1 (interacts with) cyp1b1
				0.813607	3	interacts with	cyp1c1 (interacts with) cyp1b1	FALSE	interacts with	cyp1c1 (interacts with) cyp1b1
				-0.804629	4	interacts with	hsd17b3 (interacts with) hsd17b14	FALSE	interacts with	hsd17b3 (interacts with) hsd17b14
				-0.831675	8	interacts with	hsd17b12a (interacts with) ara	FALSE	interacts with	hsd17b12a (interacts with) ara
				-0.844007	2	interacts with	hsd17b12b (interacts with) esr2a	FALSE	interacts with	hsd17b12b (interacts with) esr2a

## Sheet: Table S5d.Cse-brain&gonad
Corelation Coefficient				Node Table
Node1	Node2	cor		AverageShortestPathLength	BetweennessCentrality	ClosenessCentrality	ClusteringCoefficient	Degree	degree.layout	Eccentricity	IsSingleNode	name	NeighborhoodConnectivity	NumberOfDirectedEdges	NumberOfUndirectedEdges	PartnerOfMultiEdgedNodePairs	Radiality	selected	SelfLoops	shared name	Stress	TopologicalCoefficient
esr2a	cyp11a	0.995757		1.8	0.0332284	0.555556	0.808333	16	12	4	FALSE	hsd20b2	14	0	16	0	0.95	FALSE	0	hsd20b2	376	0.636364
hsd20b2	cyp17a2	0.995487		1.8	0.0332284	0.555556	0.808333	16	16	4	FALSE	cyp17a2	14	0	16	0	0.95	FALSE	0	cyp17a2	376	0.636364
esr1	cyp21a2	0.995398		1.8	0.0332284	0.555556	0.808333	16	16	4	FALSE	cyp17a1	14	0	16	0	0.95	FALSE	0	cyp17a1	376	0.636364
cyp21a2	cyp11a	0.994936		1.8	0.0332284	0.555556	0.808333	16	1	4	FALSE	hsd17b12b	14	0	16	0	0.95	FALSE	0	hsd17b12b	376	0.636364
hsd20b2	hsd11b2	0.99312		2.1	0.01029	0.47619	0.838095	15	1	5	FALSE	esr2a	14.2	0	15	0	0.93125	FALSE	0	esr2a	186	0.747368
hsd11b1lb	cyp11c	0.992857		2.1	0.0295974	0.47619	0.780952	15	15	5	FALSE	cyp21a2	13.6667	0	15	0	0.93125	FALSE	0	cyp21a2	302	0.719298
hsd17b12a	hsd17b10	0.992072		1.83333	0.0257177	0.545455	0.838095	15	6	4	FALSE	hsd11b2	14.2	0	15	0	0.947917	FALSE	0	hsd11b2	314	0.645455
cyp17a2	cyp17a1	0.991975		1.83333	0.0257177	0.545455	0.838095	15	15	4	FALSE	cyp11c	14.2	0	15	0	0.947917	FALSE	0	cyp11c	314	0.645455
hsd3b1	esr2a	0.991503		2.1	0.01029	0.47619	0.838095	15	7	5	FALSE	hsd3b1	14.2	0	15	0	0.93125	FALSE	0	hsd3b1	186	0.747368
esr1	cyp11a	0.990742		1.93333	0.0772757	0.517241	0.780952	15	3	4	FALSE	hsd3b7	13.8	0	15	0	0.941667	FALSE	0	hsd3b7	446	0.657143
hsd3b1	cyp17a2	0.99015		2.13333	0.00581104	0.46875	0.879121	14	14	5	FALSE	cyp11a	14.5	0	14	0	0.929167	FALSE	0	cyp11a	134	0.763158
hsd3b7	esr2a	0.989741		2.13333	0.0245366	0.46875	0.791209	14	3	5	FALSE	esr1	13.7143	0	14	0	0.929167	FALSE	0	esr1	258	0.721805
hsd20b2	cyp17a1	0.988983		1.86667	0.0198075	0.535714	0.857143	14	1	4	FALSE	hsd11b1lb	14.2857	0	14	0	0.945833	FALSE	0	hsd11b1lb	248	0.649351
esr2a	esr1	0.988699		1.86667	0.319396	0.535714	0.575758	12	12	4	FALSE	cyp19a1a	11.6667	0	12	0	0.945833	FALSE	0	cyp19a1a	1980	0.507246
hsd17b1	hsd11b1lb	0.988368		2.03333	0.0448044	0.491803	0.80303	12	5	4	FALSE	arb	13.8333	0	12	0	0.935417	FALSE	0	arb	294	0.65873
hsd11b2	cyp17a2	0.987987		2.1	0.00610427	0.47619	0.927273	11	6	4	FALSE	hsd17b1	14.4545	0	11	0	0.93125	FALSE	0	hsd17b1	84	0.722727
hsd20b2	cyp11c	0.987843		2.2	0	0.454545	1	9		4	FALSE	star-2	14.5556	0	9	0	0.925	FALSE	0	star-2	0	0.766082
hsd17b8	hsd17b14	0.987464		2.36667	0.0366859	0.422535	0.694444	9	9	5	FALSE	cyp26a1	12	0	9	0	0.914583	FALSE	0	cyp26a1	140	0.631579
esr2a	cyp21a2	0.98611		2.63333	0.0688648	0.379747	0.4	5	1	4	FALSE	hsd17b8	4.6	0	5	0	0.897917	FALSE	0	hsd17b8	242	0.4
hsd3b7	cyp11a	0.984496		3.03333	0.0347469	0.32967	0.5	5	2	4	FALSE	hsd17b14	4.2	0	5	0	0.872917	FALSE	0	hsd17b14	152	0.466667
hsd3b7	esr1	0.983582		2.86667	0.0319964	0.348837	0.5	5	5	5	FALSE	cyp27a7	4.2	0	5	0	0.883333	FALSE	0	cyp27a7	154	0.466667
hsd11b2	cyp11c	0.983293		2.26667	0.111223	0.441176	0.3	5	5	4	FALSE	cyp1b1	5.2	0	5	0	0.920833	FALSE	0	cyp1b1	500	0.277778
hsd3b1	cyp11a	0.982993		2.3	0.144441	0.434783	0.4	5		4	FALSE	star-3	8.6	0	5	0	0.91875	FALSE	0	star-3	566	0.43
hsd3b7	hsd3b1	0.982442		2.6	0.0573646	0.384615	0.5	4	2	4	FALSE	hsd17b10	4.5	0	4	0	0.9	FALSE	0	hsd17b10	244	0.45
cyp17a1	cyp11c	0.982052		2.36667	0.121011	0.422535	0.333333	4	4	4	FALSE	cyp19a1b	6.25	0	4	0	0.914583	FALSE	0	cyp19a1b	596	0.347222
hsd3b7	cyp21a2	0.981403		3.4	0.00587725	0.294118	0.666667	4	1	5	FALSE	ara	4.5	0	4	0	0.85	FALSE	0	ara	22	0.5625
hsd17b1	cyp19a1a	0.981163		2.76667	0.0244889	0.361446	0.666667	3	2	4	FALSE	hsd17b12a	4.66667	0	3	0	0.889583	FALSE	0	hsd17b12a	122	0.518519
hsd3b1	hsd20b2	0.980005		3.06667	0.0115105	0.326087	0.666667	3	3	5	FALSE	hsd17b4	4.33333	0	3	0	0.870833	FALSE	0	hsd17b4	94	0.619048
esr2a	cyp17a2	0.97784		2.56667	0.021827	0.38961	0.666667	3		4	FALSE	hsd17b2	6.33333	0	3	0	0.902083	FALSE	0	hsd17b2	234	0.452381
hsd3b1	cyp17a1	0.97736		2.8	0	0.357143	1	3	7	5	FALSE	hsd17b7	12.6667	0	3	0	0.8875	FALSE	0	hsd17b7	0	0.791667
cyp17a2	cyp11c	0.977158		3.2	0	0.3125	1	2	2	5	FALSE	cyp26c1	4	0	2	0	0.8625	FALSE	0	cyp26c1	0	0.8
hsd17b4	cyp27a7	0.97713		1	1	1	0	2	2	1	FALSE	cyp27b1	1	0	2	0	1	FALSE	0	cyp27b1	2	0
hsd11b2	hsd11b1lb	0.97705		1.5	0	0.666667	0	1	5	2	FALSE	esr2b	2	0	1	0	0.75	FALSE	0	esr2b	0	0
hsd17b1	cyp11c	0.975939		1.5	0	0.666667	0	1	1	2	FALSE	cyp1c1	2	0	1	0	0.75	FALSE	0	cyp1c1	0	0
hsd11b2	cyp17a1	0.971293
hsd20b2	hsd11b1lb	0.970073		Edge Table
cyp17a1	cyp11a	0.969281		cor	EdgeBetweenness	interaction	name	selected	shared interaction	shared name
cyp17a2	cyp11a	0.968839		0.995757	2.22222	interacts with	esr2a (interacts with) cyp11a	FALSE	interacts with	esr2a (interacts with) cyp11a
hsd3b1	hsd11b2	0.968584		0.995487	2	interacts with	hsd20b2 (interacts with) cyp17a2	FALSE	interacts with	hsd20b2 (interacts with) cyp17a2
cyp1b1	cyp19a1b	0.967518		0.995398	2.18182	interacts with	esr1 (interacts with) cyp21a2	FALSE	interacts with	esr1 (interacts with) cyp21a2
esr2a	cyp17a1	0.96738		0.994936	2.66667	interacts with	cyp21a2 (interacts with) cyp11a	FALSE	interacts with	cyp21a2 (interacts with) cyp11a
hsd3b1	esr1	0.962636		0.99312	2.2	interacts with	hsd20b2 (interacts with) hsd11b2	FALSE	interacts with	hsd20b2 (interacts with) hsd11b2
hsd3b1	cyp21a2	0.962611		0.992857	2.18182	interacts with	hsd11b1lb (interacts with) cyp11c	FALSE	interacts with	hsd11b1lb (interacts with) cyp11c
hsd3b7	arb	0.958953		0.992072	6.14286	interacts with	hsd17b12a (interacts with) hsd17b10	FALSE	interacts with	hsd17b12a (interacts with) hsd17b10
hsd20b2	esr2a	0.957401		0.991975	2	interacts with	cyp17a2 (interacts with) cyp17a1	FALSE	interacts with	cyp17a2 (interacts with) cyp17a1
hsd11b1lb	cyp17a1	0.953895		0.991503	2	interacts with	hsd3b1 (interacts with) esr2a	FALSE	interacts with	hsd3b1 (interacts with) esr2a
hsd11b1lb	cyp17a2	0.953696		0.990742	2.84848	interacts with	esr1 (interacts with) cyp11a	FALSE	interacts with	esr1 (interacts with) cyp11a
star-2	hsd11b1lb	0.953517		0.99015	4.94107	interacts with	hsd3b1 (interacts with) cyp17a2	FALSE	interacts with	hsd3b1 (interacts with) cyp17a2
hsd3b7	cyp17a2	0.95031		0.989741	5.59893	interacts with	hsd3b7 (interacts with) esr2a	FALSE	interacts with	hsd3b7 (interacts with) esr2a
star-2	hsd17b1	0.949348		0.988983	2	interacts with	hsd20b2 (interacts with) cyp17a1	FALSE	interacts with	hsd20b2 (interacts with) cyp17a1
hsd20b2	cyp11a	0.947794		0.988699	3.20375	interacts with	esr2a (interacts with) esr1	FALSE	interacts with	esr2a (interacts with) esr1
hsd11b1lb	cyp19a1a	0.946834		0.988368	3.11834	interacts with	hsd17b1 (interacts with) hsd11b1lb	FALSE	interacts with	hsd17b1 (interacts with) hsd11b1lb
cyp26a1	arb	0.943852		0.987987	2.2	interacts with	hsd11b2 (interacts with) cyp17a2	FALSE	interacts with	hsd11b2 (interacts with) cyp17a2
hsd3b1	cyp11c	0.942829		0.987843	2.2	interacts with	hsd20b2 (interacts with) cyp11c	FALSE	interacts with	hsd20b2 (interacts with) cyp11c
cyp21a2	cyp17a1	0.942346		0.987464	17.9762	interacts with	hsd17b8 (interacts with) hsd17b14	FALSE	interacts with	hsd17b8 (interacts with) hsd17b14
star-3	arb	0.94183		0.98611	2.99415	interacts with	esr2a (interacts with) cyp21a2	FALSE	interacts with	esr2a (interacts with) cyp21a2
esr1	arb	0.940677		0.984496	5.06667	interacts with	hsd3b7 (interacts with) cyp11a	FALSE	interacts with	hsd3b7 (interacts with) cyp11a
cyp19a1a	cyp11c	0.939866		0.983582	5.9596	interacts with	hsd3b7 (interacts with) esr1	FALSE	interacts with	hsd3b7 (interacts with) esr1
hsd11b2	esr2a	0.939557		0.983293	2	interacts with	hsd11b2 (interacts with) cyp11c	FALSE	interacts with	hsd11b2 (interacts with) cyp11c
cyp21a2	cyp17a2	0.939349		0.982993	2.22222	interacts with	hsd3b1 (interacts with) cyp11a	FALSE	interacts with	hsd3b1 (interacts with) cyp11a
esr1	cyp17a2	0.938043		0.982442	5.59893	interacts with	hsd3b7 (interacts with) hsd3b1	FALSE	interacts with	hsd3b7 (interacts with) hsd3b1
hsd17b1	hsd11b2	0.935513		0.982052	2.2	interacts with	cyp17a1 (interacts with) cyp11c	FALSE	interacts with	cyp17a1 (interacts with) cyp11c
hsd3b7	cyp17a1	0.934655		0.981403	5.73333	interacts with	hsd3b7 (interacts with) cyp21a2	FALSE	interacts with	hsd3b7 (interacts with) cyp21a2
hsd20b2	hsd17b1	0.933732		0.981163	24.8367	interacts with	hsd17b1 (interacts with) cyp19a1a	FALSE	interacts with	hsd17b1 (interacts with) cyp19a1a
esr1	cyp17a1	0.930427		0.980005	4.94107	interacts with	hsd3b1 (interacts with) hsd20b2	FALSE	interacts with	hsd3b1 (interacts with) hsd20b2
hsd17b2	cyp26c1	0.930313		0.97784	4.94107	interacts with	esr2a (interacts with) cyp17a2	FALSE	interacts with	esr2a (interacts with) cyp17a2
hsd3b7	hsd20b2	0.926042		0.97736	4.94107	interacts with	hsd3b1 (interacts with) cyp17a1	FALSE	interacts with	hsd3b1 (interacts with) cyp17a1
esr2a	arb	0.92368		0.977158	2.2	interacts with	cyp17a2 (interacts with) cyp11c	FALSE	interacts with	cyp17a2 (interacts with) cyp11c
cyp21a2	arb	0.923195		0.97713	7.11321	interacts with	hsd17b4 (interacts with) cyp27a7	FALSE	interacts with	hsd17b4 (interacts with) cyp27a7
hsd17b1	cyp17a1	0.922198		0.97705	2.18182	interacts with	hsd11b2 (interacts with) hsd11b1lb	FALSE	interacts with	hsd11b2 (interacts with) hsd11b1lb
hsd11b2	cyp11a	0.920586		0.975939	3.4736	interacts with	hsd17b1 (interacts with) cyp11c	FALSE	interacts with	hsd17b1 (interacts with) cyp11c
hsd17b8	ara	0.918728		0.971293	2.2	interacts with	hsd11b2 (interacts with) cyp17a1	FALSE	interacts with	hsd11b2 (interacts with) cyp17a1
star-2	cyp11c	0.914965		0.970073	2.40404	interacts with	hsd20b2 (interacts with) hsd11b1lb	FALSE	interacts with	hsd20b2 (interacts with) hsd11b1lb
star-2	hsd11b2	0.914566		0.969281	5.48537	interacts with	cyp17a1 (interacts with) cyp11a	FALSE	interacts with	cyp17a1 (interacts with) cyp11a
esr2a	cyp11c	0.914475		0.968839	5.48537	interacts with	cyp17a2 (interacts with) cyp11a	FALSE	interacts with	cyp17a2 (interacts with) cyp11a
cyp11a	arb	0.912471		0.968584	5.18869	interacts with	hsd3b1 (interacts with) hsd11b2	FALSE	interacts with	hsd3b1 (interacts with) hsd11b2
hsd20b2	cyp21a2	0.91099		0.967518	14.4667	interacts with	cyp1b1 (interacts with) cyp19a1b	FALSE	interacts with	cyp1b1 (interacts with) cyp19a1b
hsd3b7	hsd11b2	0.908633		0.96738	4.94107	interacts with	esr2a (interacts with) cyp17a1	FALSE	interacts with	esr2a (interacts with) cyp17a1
cyp11c	cyp11a	0.908601		0.962636	3.20375	interacts with	hsd3b1 (interacts with) esr1	FALSE	interacts with	hsd3b1 (interacts with) esr1
hsd3b1	hsd11b1lb	0.908589		0.962611	2.99415	interacts with	hsd3b1 (interacts with) cyp21a2	FALSE	interacts with	hsd3b1 (interacts with) cyp21a2
hsd3b1	arb	0.907948		0.958953	2.62222	interacts with	hsd3b7 (interacts with) arb	FALSE	interacts with	hsd3b7 (interacts with) arb
hsd17b1	cyp17a2	0.907823		0.957401	4.94107	interacts with	hsd20b2 (interacts with) esr2a	FALSE	interacts with	hsd20b2 (interacts with) esr2a
hsd20b2	esr1	0.907622		0.953895	2.40404	interacts with	hsd11b1lb (interacts with) cyp17a1	FALSE	interacts with	hsd11b1lb (interacts with) cyp17a1
hsd17b14	hsd17b10	0.905979		0.953696	2.40404	interacts with	hsd11b1lb (interacts with) cyp17a2	FALSE	interacts with	hsd11b1lb (interacts with) cyp17a2
hsd17b14	ara	0.904671		0.953517	4.25406	interacts with	star-2 (interacts with) hsd11b1lb	FALSE	interacts with	star-2 (interacts with) hsd11b1lb
hsd3b7	cyp26a1	0.89939		0.95031	10.1677	interacts with	hsd3b7 (interacts with) cyp17a2	FALSE	interacts with	hsd3b7 (interacts with) cyp17a2
esr1	cyp26a1	0.894007		0.949348	2.58511	interacts with	star-2 (interacts with) hsd17b1	FALSE	interacts with	star-2 (interacts with) hsd17b1
cyp19a1a	cyp17a1	0.889948		0.947794	5.48537	interacts with	hsd20b2 (interacts with) cyp11a	FALSE	interacts with	hsd20b2 (interacts with) cyp11a
star-2	hsd20b2	0.882061		0.946834	32.8601	interacts with	hsd11b1lb (interacts with) cyp19a1a	FALSE	interacts with	hsd11b1lb (interacts with) cyp19a1a
star-2	cyp19a1a	0.881556		0.943852	4.97641	interacts with	cyp26a1 (interacts with) arb	FALSE	interacts with	cyp26a1 (interacts with) arb
hsd20b2	cyp19a1a	0.879265		0.942829	5.18869	interacts with	hsd3b1 (interacts with) cyp11c	FALSE	interacts with	hsd3b1 (interacts with) cyp11c
hsd11b2	esr1	0.879169		0.942346	7.79256	interacts with	cyp21a2 (interacts with) cyp17a1	FALSE	interacts with	cyp21a2 (interacts with) cyp17a1
hsd11b2	cyp21a2	0.877469		0.94183	49.5272	interacts with	star-3 (interacts with) arb	FALSE	interacts with	star-3 (interacts with) arb
cyp26a1	cyp21a2	0.876743		0.940677	6.17778	interacts with	esr1 (interacts with) arb	FALSE	interacts with	esr1 (interacts with) arb
hsd11b1lb	esr2a	0.870498		0.939866	36.9352	interacts with	cyp19a1a (interacts with) cyp11c	FALSE	interacts with	cyp19a1a (interacts with) cyp11c
hsd3b7	cyp11c	0.868217		0.939557	5.18869	interacts with	hsd11b2 (interacts with) esr2a	FALSE	interacts with	hsd11b2 (interacts with) esr2a
hsd11b2	cyp19a1a	0.866891		0.939349	7.79256	interacts with	cyp21a2 (interacts with) cyp17a2	FALSE	interacts with	cyp21a2 (interacts with) cyp17a2
cyp21a2	cyp11c	0.864128		0.938043	8.42755	interacts with	esr1 (interacts with) cyp17a2	FALSE	interacts with	esr1 (interacts with) cyp17a2
hsd17b14	hsd17b12a	0.862345		0.935513	3.4736	interacts with	hsd17b1 (interacts with) hsd11b2	FALSE	interacts with	hsd17b1 (interacts with) hsd11b2
hsd11b1lb	cyp11a	0.857913		0.934655	10.1677	interacts with	hsd3b7 (interacts with) cyp17a1	FALSE	interacts with	hsd3b7 (interacts with) cyp17a1
star-3	cyp26a1	0.855599		0.933732	4.15334	interacts with	hsd20b2 (interacts with) hsd17b1	FALSE	interacts with	hsd20b2 (interacts with) hsd17b1
hsd17b2	cyp1b1	0.854805		0.930427	8.42755	interacts with	esr1 (interacts with) cyp17a1	FALSE	interacts with	esr1 (interacts with) cyp17a1
esr1	cyp11c	0.852809		0.930313	20.9895	interacts with	hsd17b2 (interacts with) cyp26c1	FALSE	interacts with	hsd17b2 (interacts with) cyp26c1
cyp19a1a	cyp17a2	0.851725		0.926042	10.1677	interacts with	hsd3b7 (interacts with) hsd20b2	FALSE	interacts with	hsd3b7 (interacts with) hsd20b2
esr2b	cyp27b1	0.851386		0.92368	6.33226	interacts with	esr2a (interacts with) arb	FALSE	interacts with	esr2a (interacts with) arb
esr2a	cyp26a1	0.850259		0.923195	6.35556	interacts with	cyp21a2 (interacts with) arb	FALSE	interacts with	cyp21a2 (interacts with) arb
star-2	cyp17a2	0.84889		0.922198	4.15334	interacts with	hsd17b1 (interacts with) cyp17a1	FALSE	interacts with	hsd17b1 (interacts with) cyp17a1
hsd3b1	hsd17b1	0.848869		0.920586	5.73299	interacts with	hsd11b2 (interacts with) cyp11a	FALSE	interacts with	hsd11b2 (interacts with) cyp11a
cyp17a2	arb	0.845488		0.918728	24.2044	interacts with	hsd17b8 (interacts with) ara	FALSE	interacts with	hsd17b8 (interacts with) ara
cyp26a1	cyp11a	0.843037		0.914965	4.78379	interacts with	star-2 (interacts with) cyp11c	FALSE	interacts with	star-2 (interacts with) cyp11c
cyp26c1	cyp1b1	0.836714		0.914566	4.78379	interacts with	star-2 (interacts with) hsd11b2	FALSE	interacts with	star-2 (interacts with) hsd11b2
hsd17b7	cyp26a1	0.835552		0.914475	5.18869	interacts with	esr2a (interacts with) cyp11c	FALSE	interacts with	esr2a (interacts with) cyp11c
hsd17b7	esr1	0.833244		0.912471	5.68889	interacts with	cyp11a (interacts with) arb	FALSE	interacts with	cyp11a (interacts with) arb
hsd17b8	hsd17b10	0.832013		0.91099	7.79256	interacts with	hsd20b2 (interacts with) cyp21a2	FALSE	interacts with	hsd20b2 (interacts with) cyp21a2
hsd17b4	cyp19a1b	0.830415		0.908633	13.7487	interacts with	hsd3b7 (interacts with) hsd11b2	FALSE	interacts with	hsd3b7 (interacts with) hsd11b2
star-2	cyp17a1	0.828017		0.908601	5.73299	interacts with	cyp11c (interacts with) cyp11a	FALSE	interacts with	cyp11c (interacts with) cyp11a
cyp27a7	cyp19a1b	0.826293		0.908589	5.4594	interacts with	hsd3b1 (interacts with) hsd11b1lb	FALSE	interacts with	hsd3b1 (interacts with) hsd11b1lb
hsd3b7	hsd11b1lb	0.818277		0.907948	6.33226	interacts with	hsd3b1 (interacts with) arb	FALSE	interacts with	hsd3b1 (interacts with) arb
hsd20b2	arb	0.815758		0.907823	4.15334	interacts with	hsd17b1 (interacts with) cyp17a2	FALSE	interacts with	hsd17b1 (interacts with) cyp17a2
star-3	hsd3b7	0.814567		0.907622	8.42755	interacts with	hsd20b2 (interacts with) esr1	FALSE	interacts with	hsd20b2 (interacts with) esr1
cyp27b1	cyp1c1	0.811483		0.905979	26.972	interacts with	hsd17b14 (interacts with) hsd17b10	FALSE	interacts with	hsd17b14 (interacts with) hsd17b10
cyp17a1	arb	0.81077		0.904671	16.8805	interacts with	hsd17b14 (interacts with) ara	FALSE	interacts with	hsd17b14 (interacts with) ara
hsd3b1	cyp26a1	0.805815		0.89939	6.91823	interacts with	hsd3b7 (interacts with) cyp26a1	FALSE	interacts with	hsd3b7 (interacts with) cyp26a1
hsd17b1	esr2a	0.80463		0.894007	8.67096	interacts with	esr1 (interacts with) cyp26a1	FALSE	interacts with	esr1 (interacts with) cyp26a1
hsd11b1lb	cyp21a2	0.803893		0.889948	40.7614	interacts with	cyp19a1a (interacts with) cyp17a1	FALSE	interacts with	cyp19a1a (interacts with) cyp17a1
hsd17b7	cyp21a2	0.801745		0.882061	5.85665	interacts with	star-2 (interacts with) hsd20b2	FALSE	interacts with	star-2 (interacts with) hsd20b2
star-3	hsd17b12a	-0.80107		0.881556	20.1667	interacts with	star-2 (interacts with) cyp19a1a	FALSE	interacts with	star-2 (interacts with) cyp19a1a
hsd17b4	ara	-0.805159		0.879265	40.7614	interacts with	hsd20b2 (interacts with) cyp19a1a	FALSE	interacts with	hsd20b2 (interacts with) cyp19a1a
star-3	hsd17b10	-0.807261		0.879169	8.67517	interacts with	hsd11b2 (interacts with) esr1	FALSE	interacts with	hsd11b2 (interacts with) esr1
hsd17b8	cyp1b1	-0.811093		0.877469	8.04018	interacts with	hsd11b2 (interacts with) cyp21a2	FALSE	interacts with	hsd11b2 (interacts with) cyp21a2
hsd17b2	cyp19a1a	-0.822542		0.876743	9.31823	interacts with	cyp26a1 (interacts with) cyp21a2	FALSE	interacts with	cyp26a1 (interacts with) cyp21a2
hsd17b12b	cyp19a1a	-0.823234		0.870498	5.4594	interacts with	hsd11b1lb (interacts with) esr2a	FALSE	interacts with	hsd11b1lb (interacts with) esr2a
cyp19a1b	cyp19a1a	-0.830445		0.868217	13.7487	interacts with	hsd3b7 (interacts with) cyp11c	FALSE	interacts with	hsd3b7 (interacts with) cyp11c
star-2	hsd17b12b	-0.833183		0.866891	36.9352	interacts with	hsd11b2 (interacts with) cyp19a1a	FALSE	interacts with	hsd11b2 (interacts with) cyp19a1a
hsd17b14	cyp27a7	-0.852848		0.864128	8.04018	interacts with	cyp21a2 (interacts with) cyp11c	FALSE	interacts with	cyp21a2 (interacts with) cyp11c
cyp1b1	cyp19a1a	-0.857371		0.862345	35.5911	interacts with	hsd17b14 (interacts with) hsd17b12a	FALSE	interacts with	hsd17b14 (interacts with) hsd17b12a
hsd17b8	cyp27a7	-0.865546		0.857913	6.0037	interacts with	hsd11b1lb (interacts with) cyp11a	FALSE	interacts with	hsd11b1lb (interacts with) cyp11a
hsd17b12b	arb	-0.870255		0.855599	42.662	interacts with	star-3 (interacts with) cyp26a1	FALSE	interacts with	star-3 (interacts with) cyp26a1
cyp27a7	ara	-0.876266		0.854805	15.5	interacts with	hsd17b2 (interacts with) cyp1b1	FALSE	interacts with	hsd17b2 (interacts with) cyp1b1
hsd17b12b	hsd17b1	-0.88527		0.852809	8.67517	interacts with	esr1 (interacts with) cyp11c	FALSE	interacts with	esr1 (interacts with) cyp11c
hsd17b12b	esr1	-0.915609		0.851725	40.7614	interacts with	cyp19a1a (interacts with) cyp17a2	FALSE	interacts with	cyp19a1a (interacts with) cyp17a2
hsd17b12b	cyp21a2	-0.920426		0.851386	4	interacts with	esr2b (interacts with) cyp27b1	FALSE	interacts with	esr2b (interacts with) cyp27b1
hsd17b12b	hsd11b1lb	-0.93151		0.850259	11.6919	interacts with	esr2a (interacts with) cyp26a1	FALSE	interacts with	esr2a (interacts with) cyp26a1
hsd3b7	hsd17b12b	-0.950988		0.84889	5.85665	interacts with	star-2 (interacts with) cyp17a2	FALSE	interacts with	star-2 (interacts with) cyp17a2
hsd17b12b	cyp11a	-0.951755		0.848869	8.26036	interacts with	hsd3b1 (interacts with) hsd17b1	FALSE	interacts with	hsd3b1 (interacts with) hsd17b1
hsd17b12b	cyp11c	-0.957661		0.845488	12.4868	interacts with	cyp17a2 (interacts with) arb	FALSE	interacts with	cyp17a2 (interacts with) arb
hsd17b12b	esr2a	-0.961031		0.843037	9.9849	interacts with	cyp26a1 (interacts with) cyp11a	FALSE	interacts with	cyp26a1 (interacts with) cyp11a
hsd17b12b	cyp17a1	-0.972495		0.836714	39.0105	interacts with	cyp26c1 (interacts with) cyp1b1	FALSE	interacts with	cyp26c1 (interacts with) cyp1b1
hsd17b12b	hsd11b2	-0.976847		0.835552	17.9189	interacts with	hsd17b7 (interacts with) cyp26a1	FALSE	interacts with	hsd17b7 (interacts with) cyp26a1
hsd17b12b	cyp17a2	-0.983008		0.833244	19.387	interacts with	hsd17b7 (interacts with) esr1	FALSE	interacts with	hsd17b7 (interacts with) esr1
hsd20b2	hsd17b12b	-0.987147		0.832013	43.213	interacts with	hsd17b8 (interacts with) hsd17b10	FALSE	interacts with	hsd17b8 (interacts with) hsd17b10
hsd3b1	hsd17b12b	-0.987873		0.830415	55.7877	interacts with	hsd17b4 (interacts with) cyp19a1b	FALSE	interacts with	hsd17b4 (interacts with) cyp19a1b
				0.828017	5.85665	interacts with	star-2 (interacts with) cyp17a1	FALSE	interacts with	star-2 (interacts with) cyp17a1
				0.826293	62.2249	interacts with	cyp27a7 (interacts with) cyp19a1b	FALSE	interacts with	cyp27a7 (interacts with) cyp19a1b
				0.818277	14.0194	interacts with	hsd3b7 (interacts with) hsd11b1lb	FALSE	interacts with	hsd3b7 (interacts with) hsd11b1lb
				0.815758	12.4868	interacts with	hsd20b2 (interacts with) arb	FALSE	interacts with	hsd20b2 (interacts with) arb
				0.814567	74.7742	interacts with	star-3 (interacts with) hsd3b7	FALSE	interacts with	star-3 (interacts with) hsd3b7
				0.811483	4	interacts with	cyp27b1 (interacts with) cyp1c1	FALSE	interacts with	cyp27b1 (interacts with) cyp1c1
				0.81077	12.4868	interacts with	cyp17a1 (interacts with) arb	FALSE	interacts with	cyp17a1 (interacts with) arb
				0.805815	11.6919	interacts with	hsd3b1 (interacts with) cyp26a1	FALSE	interacts with	hsd3b1 (interacts with) cyp26a1
				0.80463	8.26036	interacts with	hsd17b1 (interacts with) esr2a	FALSE	interacts with	hsd17b1 (interacts with) esr2a
				0.803893	9.31088	interacts with	hsd11b1lb (interacts with) cyp21a2	FALSE	interacts with	hsd11b1lb (interacts with) cyp21a2
				0.801745	22.6942	interacts with	hsd17b7 (interacts with) cyp21a2	FALSE	interacts with	hsd17b7 (interacts with) cyp21a2
				-0.80107	60.8768	interacts with	star-3 (interacts with) hsd17b12a	FALSE	interacts with	star-3 (interacts with) hsd17b12a
				-0.805159	17.1273	interacts with	hsd17b4 (interacts with) ara	FALSE	interacts with	hsd17b4 (interacts with) ara
				-0.807261	83.4866	interacts with	star-3 (interacts with) hsd17b10	FALSE	interacts with	star-3 (interacts with) hsd17b10
				-0.811093	83.1494	interacts with	hsd17b8 (interacts with) cyp1b1	FALSE	interacts with	hsd17b8 (interacts with) cyp1b1
				-0.822542	61.4895	interacts with	hsd17b2 (interacts with) cyp19a1a	FALSE	interacts with	hsd17b2 (interacts with) cyp19a1a
				-0.823234	40.7614	interacts with	hsd17b12b (interacts with) cyp19a1a	FALSE	interacts with	hsd17b12b (interacts with) cyp19a1a
				-0.830445	138.079	interacts with	cyp19a1b (interacts with) cyp19a1a	FALSE	interacts with	cyp19a1b (interacts with) cyp19a1a
				-0.833183	5.85665	interacts with	star-2 (interacts with) hsd17b12b	FALSE	interacts with	star-2 (interacts with) hsd17b12b
				-0.852848	23.0398	interacts with	hsd17b14 (interacts with) cyp27a7	FALSE	interacts with	hsd17b14 (interacts with) cyp27a7
				-0.857371	101.401	interacts with	cyp1b1 (interacts with) cyp19a1a	FALSE	interacts with	cyp1b1 (interacts with) cyp19a1a
				-0.865546	11.2818	interacts with	hsd17b8 (interacts with) cyp27a7	FALSE	interacts with	hsd17b8 (interacts with) cyp27a7
				-0.870255	12.4868	interacts with	hsd17b12b (interacts with) arb	FALSE	interacts with	hsd17b12b (interacts with) arb
				-0.876266	12.0141	interacts with	cyp27a7 (interacts with) ara	FALSE	interacts with	cyp27a7 (interacts with) ara
				-0.88527	4.15334	interacts with	hsd17b12b (interacts with) hsd17b1	FALSE	interacts with	hsd17b12b (interacts with) hsd17b1
				-0.915609	8.42755	interacts with	hsd17b12b (interacts with) esr1	FALSE	interacts with	hsd17b12b (interacts with) esr1
				-0.920426	7.79256	interacts with	hsd17b12b (interacts with) cyp21a2	FALSE	interacts with	hsd17b12b (interacts with) cyp21a2
				-0.93151	2.40404	interacts with	hsd17b12b (interacts with) hsd11b1lb	FALSE	interacts with	hsd17b12b (interacts with) hsd11b1lb
				-0.950988	10.1677	interacts with	hsd3b7 (interacts with) hsd17b12b	FALSE	interacts with	hsd3b7 (interacts with) hsd17b12b
				-0.951755	5.48537	interacts with	hsd17b12b (interacts with) cyp11a	FALSE	interacts with	hsd17b12b (interacts with) cyp11a
				-0.957661	2.2	interacts with	hsd17b12b (interacts with) cyp11c	FALSE	interacts with	hsd17b12b (interacts with) cyp11c
				-0.961031	4.94107	interacts with	hsd17b12b (interacts with) esr2a	FALSE	interacts with	hsd17b12b (interacts with) esr2a
				-0.972495	2	interacts with	hsd17b12b (interacts with) cyp17a1	FALSE	interacts with	hsd17b12b (interacts with) cyp17a1
				-0.976847	2.2	interacts with	hsd17b12b (interacts with) hsd11b2	FALSE	interacts with	hsd17b12b (interacts with) hsd11b2
				-0.983008	2	interacts with	hsd17b12b (interacts with) cyp17a2	FALSE	interacts with	hsd17b12b (interacts with) cyp17a2
				-0.987147	2	interacts with	hsd20b2 (interacts with) hsd17b12b	FALSE	interacts with	hsd20b2 (interacts with) hsd17b12b
				-0.987873	4.94107	interacts with	hsd3b1 (interacts with) hsd17b12b	FALSE	interacts with	hsd3b1 (interacts with) hsd17b12b
